# Supplementary material for: Unified metagenomic method for rapid detection of microorganisms in clinical samples
Source: Commun Med (Lond). 2024 Jul 7;4:135. doi: 10.1038/s43856-024-00554-3 (PMC11228040; doi:10.1038/s43856-024-00554-3)
Supplement: Supplementary file 2 — Supplementary Data 1 [file 43856_2024_554_MOESM2_ESM.xlsx]

## Sheet: Sheet1
Influenza A (Flu A)
Influenza B (Flu B)
Influenza C (Flu C)
Human Respiratory Syncytial Virus (RSV)
Parainfluenza 1 (PIV-1)
Parainfluenza 2 (PIV-2)
Parainfluenza 3 (PIV-3)
Parainfluenza 4 (PIV-4)
Human Adenovirus (AdV)
Metapneumovirus (MPV)
Bocavirus (BoV)
Human rhinovirus (HRV)
Human enterovirus (HEV)
Coronavirus (CoV) 229E
Coronavirus (CoV) OC43
Coronavirus (CoV) HKU1
Severe acute respiratory syndrome-related coronavirus
Human herpesvirus 1
Human herpesvirus 2
Human herpesvirus 3
Human herpesvirus 4
Human herpesvirus 5
Human herpesvirus 6
Human herpesvirus 7
Human herpesvirus 8
Parechovirus
Coxsackievirus
Echovirus
Measles virus
Hendra and Nipah virus
Hantavirus
