# Supplementary material for: Unified metagenomic method for rapid detection of microorganisms in clinical samples
Source: Commun Med (Lond). 2024 Jul 7;4:135. doi: 10.1038/s43856-024-00554-3 (PMC11228040; doi:10.1038/s43856-024-00554-3)
Supplement: Supplementary file 3 — Supplementary Data 2 [file 43856_2024_554_MOESM3_ESM.xlsx]

## Sheet: Sheet1
Sample	Routine PCR results	Human PCR Ct value before depletion	Human PCR Ct value after depletion	ΔCt
2	Negative	28	32	4
3	Negative	28	32	4
4	PIV1	28	40	12
7	RSV subtype A	28	38	10
8	PIV1	24	34	10
9	EV/RV	26	34	8
10	PIV2	27	34	7
12	EV/RV	26	35	9
13	PIV1	24	30	6
14	RSV	26	37	11
15	EV/RV	26	34	8
16	RSV	26	33	7
23	PIV4	26	45	19
24	Negative	29	35	6
25	Negative	32	45	13
26	Negative	28	36	8
27	Negative	28	35	7
28	Negative	31	35	4
29	Negative	30	32	2
30	Negative	28	33	5
31	Negative	30	35	5
32	Negative	30	37	7
33	Negative	29	33	4
40	RSVA	28	45	17
41	EV/RV	30	45	15
42	EV/RV Coronavirus 229E	29	45	16
43	SARScov2	32	34	2
45	Negative	29	34	5
47	PIV3	27	37	10
