# Supplementary material for: Unified metagenomic method for rapid detection of microorganisms in clinical samples
Source: Commun Med (Lond). 2024 Jul 7;4:135. doi: 10.1038/s43856-024-00554-3 (PMC11228040; doi:10.1038/s43856-024-00554-3)
Supplement: Supplementary file 4 — Supplementary Data 3 [file 43856_2024_554_MOESM4_ESM.xlsx]

## Sheet: Sheet1
Sample	Sample type	Culture results	Human PCR Ct value before depletion	Human PCR Ct value after depletion	ΔCt
11	Sputum	Commensals	22	34	12
36	Sputum	Commensal Influenza A virus	22	24	2
51	PF	Ag positive culture negative	22	30	8
52	BAL	Negative	22	33	11
54	PF	Negative	29	32	3
55	PF	Negative	28	31	3
56	PF	S. pyogenes (M)	22	33	11
57	PF	S. epidermidis (H)	22	34	12
57	BAL	P. aeruginosa (M)	22	45	23
58	PF	Negative	34	45	11
59	PF	Negative	20	32	12
60	BAL	Negative	24	45	21
62	BAL	Legionella Ag postive	30	36	6
63	PF	Negative	22	26	4
68	BAL	Negative	24	33	9
71	PF	Negative	24	30	6
72	PF	S. marcescens (L)	25	38	13
73	BAL	E. feacalis (H) C. albicans (S) E. coli (S)	33	45	12
75	ETT	Oral flora	32	45	13
76	BAL	S. maltophilia (S)	27	37	10
78	BAL	S. areus (H) C. albicans (S)	28	45	17
82	NDL	Negative	28	30	2
83	BAL	VRE (S) C. albicans (L)	26	29	3
84	BAL	Legionella Ag postive		27
85	Sputum	K. pneumoniae (H)	24	27	3
87	BAL	P. aeruginosa (H) A. baumanii (H)	30	40	10
88	BAL	A. baumanii (H) P. aeruginosa (H) E. meningospetica (L)	26	30	4
89	Sputum	P. aeruginosa (H)	29	30	1
92	Sputum	K. aerogenes (H)	28	40	12
