# Supplementary material for: Unified metagenomic method for rapid detection of microorganisms in clinical samples
Source: Commun Med (Lond). 2024 Jul 7;4:135. doi: 10.1038/s43856-024-00554-3 (PMC11228040; doi:10.1038/s43856-024-00554-3)
Supplement: Supplementary file 5 — Supplementary Data 4 [file 43856_2024_554_MOESM5_ESM.xlsx]

## Sheet: Sheet1
Sample number	Sample type	Target PCR results	Ct value before depletion	Ct value after depletion	ΔCt				BAL 1 spiked with positive control	Ct value before depletion​	Ct value after depletion​	ΔCt
1	NTS	SARSCov-2	22	22	0				Influenza A virus	30.8​	31.7​	0.9​
1	NTS	PIV3	27	29	2				Influenza B virus	27.6​	28.4​	0.8​
4	NTS	PIV1	25	25	0				Respiratory syncitial virus	31.4​	32.5​	1.1​
5	NTS	SARSCov-2	40	41	1				Parainfleunza virus 1	38.6​	39.3​	0.7​
6	NTS	PIV3	40	40	0				Parainfleunza virus 2	34​	34.9​	0.9​
7	NTS	RSV subtype A	20	24	4				Parainfleunza virus 3	40.4​	ND	​
8	NTS	PIV1	32	35	3				Parainfleunza virus 4	34​	34.3​	0.3​
10	NTS	PIV2	30	33	3				Adenovirus​	25.3​	28​	2.7​
13	NTS	PIV1	30	37	7				Metapneumovirus​	28.9​	29.9​	1​
14	NTS	RSV	22	29	7				Rhinovirus​ 1A	37.3​	40.3​	3​
15	NTS	EV/RV	19	22	3				Coronavirus 229E	33.1​	33.8​	0.7​
16	NTS	RSV	24	26	2				Coronavirus HKU-1	38.4​	36.9​	-1.5​
23	NTS	PIV4	22	27	5				Coronavirus NL63	33.1​	34.3​	1.2​
34	BAL	EV/RV	20	24	4				Human DNA	21	33	12
40	NTS	RSVA	21	24.5	3.5				BAL 2 spiked with positive control	Ct before depletion​	Ct after depletion​	ΔCt
42	NTS	EV/RV	35	30	5				Influenza A virus	26.5​	28.3​	1.8​
42	NTS	Human coronavirus 229E	24	30	6				Influenza B virus	28.5​	29.7​	1.2​
47	NTS	PIV3	25.6	30.8	5.2				Respiratory syncitial virus	33​	35	2
									Parainfleunza virus 1	35.5​	39.8​	4.3​
									Parainfleunza virus 2	34.1​	35.1​	1​
									Parainfleunza virus 3	30.7​	33.4​	2.7​
									Parainfleunza virus 4	32.2​	34.6​	2.4​
									Adenovirus​	31.2​	33.4​	2.2​
									Metapneumovirus​	30​	32.4​	2.4​
									Rhinovirus​ 1A	ND	ND
									Coronavirus 229E	29.7​	30	0.3
									Coronavirus HKU-1	32.2​	33.7​	1.5​
									Coronavirus NL63	27.7​	30.8​	3.1​
									Human DNA	28	40	12
									BAL 3 spiked with positive control	Ct before depletion​	Ct after depletion​	ΔCt
									Influenza A virus	30.2​	31.2​	1​
									Influenza B virus	30.5​	32.3​	1.8​
									Respiratory syncitial virus	30.5	32	1.5
									Parainfleunza virus 1	36.2​	37.2​	1​
									Parainfleunza virus 2	35.5​	37.1​	1.6​
									Parainfleunza virus 3	34.4​	34.3​	-0.1​
									Parainfleunza virus 4	33.2	36​	2.8​
									Adenovirus​	30.1​	32.6​	2.5​
									Metapneumovirus​	34.5​	33​	-1.5​
									Rhinovirus​ 1A	37.3​	40​	2.7
									Coronavirus 229E	ND	ND
									Coronavirus HKU-1	ND	ND
									Coronavirus NL63	ND	ND
									Human DNA	28​	40​	12​
