# Supplementary material for: Unified metagenomic method for rapid detection of microorganisms in clinical samples
Source: Commun Med (Lond). 2024 Jul 7;4:135. doi: 10.1038/s43856-024-00554-3 (PMC11228040; doi:10.1038/s43856-024-00554-3)
Supplement: Supplementary file 6 — Supplementary Data 5 [file 43856_2024_554_MOESM6_ESM.xlsx]

## Sheet: Sheet1
BAL number​	Microorganims spiked	Ct before depletion​	Ct value after depletion​	ΔCt
BAL 1​	C. albicans ​	33​	33	0
	S. aureus ​	27​	27​	0​
	K. pneumoniae ​	31​	31	0
	S. pneumoniae​	29​	28​	1​
	H. influenzae ​	25​	24​	1​
	Human DNA​	ND​	ND​	N/A
BAL 2​	C. albicans ​	32​	32	0
	S. aureus ​	27​	27​	0​
	K. pneumoniae ​	31​	29​	2​
	S. pneumoniae​	29​	29​	0​
	H. influenzae ​	25​	24​	1​
	Human DNA​	ND​	ND​	N/A
BAL 3	C. albicans ​	31​	31​	0​
	S. aureus ​	25​	28​	3​
	K. pneumoniae ​	30​	30​	0​
	S. pneumoniae​	28​	28​	0​
	H. influenzae ​	23​	23​	0​
	Human DNA	23​	33​	10​
Spiked mixed dilution	C. albicans ​	24​	24.5​	0.5​
	S. aureus ​	19​	22​	3​
	K. pneumoniae ​	21​	21​	0​
	S. pneumoniae​	21​	22.4​	1.4​
	H. influenzae ​	17​	17​	0​
