# Supplementary material for: Unified metagenomic method for rapid detection of microorganisms in clinical samples
Source: Commun Med (Lond). 2024 Jul 7;4:135. doi: 10.1038/s43856-024-00554-3 (PMC11228040; doi:10.1038/s43856-024-00554-3)
Supplement: Supplementary file 7 — Supplementary Data 6 [file 43856_2024_554_MOESM7_ESM.xlsx]

## Sheet: Sheet1
Sample number	16S Ct value before depletion	16S Ct value after depletion	16S Ct value after RT-dsDNA
1	25	34	29
2	23	23	22
3	ND	ND	31
4	28	34	29
5	26	ND	29
6	29	32	31
7	33	36	31
8	29	33	31
9	27	32	30
10	22	28	20
