# Supplementary material for: Unified metagenomic method for rapid detection of microorganisms in clinical samples
Source: Commun Med (Lond). 2024 Jul 7;4:135. doi: 10.1038/s43856-024-00554-3 (PMC11228040; doi:10.1038/s43856-024-00554-3)
Supplement: Supplementary file 8 — Supplementary Data 7 [file 43856_2024_554_MOESM8_ESM.xlsx]

## Sheet: Sheet1
Sample	Comments	Sample type	N of copies	Duplicate	Background	Total classified bacterial reads 0.5 hrs	Organisms detected at 0.5 hrs	Counts 0.5 hrs	Percentage 0.5 hrs	Total classified bacterial reads 2 hrs	Organisms detected at 2 hrs	Counts 2 hrs	Percentage 2 hrs	Total classified bacterial reads at 24 hrs	Organisms detected at 24 hrs	Counts 24 hrs	Percentage 24 hrs	Ct value for the virus spiked
4	FluA	BAL	70	B	High	575	Prevotella histicola Prevotella melaninogenica Prevotella salivae Veillonella parvula Prevotella jejuni Streptococcus salivarius Streptococcus oralis Rothia mucilaginosa Prevotella pallens Streptococcus viridans Prevotella veroralis Influenza A virus	153 71 63 42 35 26 24 21 10 10 10 2	26.609 12.348 10.957 7.304 6.087 4.522 4.174 3.652 1.739 1.739 1.739	2476	Prevotella histicola Prevotella melaninogenica Prevotella salivae Veillonella parvula Prevotella jejuni Streptococcus oralis Streptococcus salivarius Rothia mucilaginosa Streptococcus sp. FDAARGOS_192 Streptococcus viridans Prevotella pallens Streptococcus pneumoniae Prevotella veroralis Streptococcus mitis Prevotella scopos Streptococcus equinus Human betaherpesvirus 6B Influenza A virus	615 325 269 192 145 119 91 79 50 48 45 40 35 32 30 25 19 9	24.838 13.126 10.864 7.754 5.856 4.806 3.675 3.191 2.019 1.939 1.817 1.616 1.414 1.292 1.212 1.01	21957	Prevotella histicola Prevotella melaninogenica Prevotella salivae Veillonella parvula Prevotella jejuni Streptococcus oralis Streptococcus salivarius Rothia mucilaginosa Streptococcus sp. FDAARGOS_192 Streptococcus viridans Prevotella pallens Streptococcus pneumoniae Prevotella veroralis Prevotella scopos Haemophilus parainfluenzae Human betaherpesvirus 6B Influenza A virus Human betaherpesvirus 7	5628 2760 2628 1887 1276 1166 717 656 431 398 367 331 267 246 234 147 131 29	25.632 12.57 11.969 8.594 5.811 5.31 3.265 2.988 1.963 1.813 1.671 1.507 1.216 1.12 1.066	27
5	FluA	BAL	125	B	High	1127	Prevotella histicola Prevotella melaninogenica Veillonella parvula Prevotella salivae Prevotella jejuni Streptococcus oralis Streptococcus salivarius Rothia mucilaginosa Streptococcus viridans Streptococcus sp. FDAARGOS_192 Prevotella pallens Streptococcus pneumoniae Streptococcus mitis Neisseria mucosa Prevotella scopos Granulicatella adiacens Prevotella veroralis Haemophilus parainfluenzae Stre…	210 174 99 90 73 64 49 47 39 30 21 19 18 15 14 14 13 13 13 12 8	18.634 15.439 8.784 7.986 6.477 5.679 4.348 4.17 3.461 2.662 1.863 1.686 1.597 1.331 1.242 1.242 1.154 1.154 1.154 1.065	5006	Prevotella histicola Prevotella melaninogenica Veillonella parvula Prevotella salivae Prevotella jejuni Streptococcus oralis Streptococcus salivarius Rothia mucilaginosa Streptococcus viridans Streptococcus sp. FDAARGOS_192 Streptococcus pneumoniae Prevotella pallens Streptococcus mitis Haemophilus parainfluenzae Prevotella scopos Prevotella veroralis Schaalia odontolytica Influenza A virus Human…	1030 727 462 351 314 311 205 184 178 151 88 86 73 65 55 54 51 16 9	20.575 14.523 9.229 7.012 6.272 6.213 4.095 3.676 3.556 3.016 1.758 1.718 1.458 1.298 1.099 1.079 1.019	44185	Prevotella histicola Prevotella melaninogenica Veillonella parvula Prevotella salivae Streptococcus oralis Prevotella jejuni Streptococcus salivarius Rothia mucilaginosa Streptococcus viridans Streptococcus sp. FDAARGOS_192 Streptococcus pneumoniae Prevotella pallens Haemophilus parainfluenzae Streptococcus mitis Prevotella veroralis Streptococcus equinus Prevotella scopos Neisseria mucosa Mycopl…	9354 6483 3965 3565 2831 2588 1851 1525 1392 1114 915 784 592 551 520 508 496 443 4 54 21	21.17 14.672 8.974 8.068 6.407 5.857 4.189 3.451 3.15 2.521 2.071 1.774 1.34 1.247 1.177 1.15 1.123 1.003	25
6	FluA	BAL	250	B	High	1143	Prevotella histicola Prevotella melaninogenica Prevotella salivae Veillonella parvula Streptococcus oralis Prevotella jejuni Rothia mucilaginosa Streptococcus salivarius Streptococcus sp. FDAARGOS_192 Streptococcus viridans Streptococcus pneumoniae Prevotella pallens Streptococcus mitis Prevotella veroralis Prevotella scopos Granulicatella adiacens Mycoplasma salivarium Influenza A virus	276 137 113 111 76 55 50 41 32 27 24 20 16 15 14 12 1 16	24.147 11.986 9.886 9.711 6.649 4.812 4.374 3.587 2.8 2.362 2.1 1.75 1.4 1.312 1.225 1.05	4864	Prevotella histicola Prevotella melaninogenica Prevotella salivae Veillonella parvula Streptococcus oralis Prevotella jejuni Rothia mucilaginosa Streptococcus salivarius Streptococcus viridans Streptococcus sp. FDAARGOS_192 Prevotella pallens Streptococcus pneumoniae Granulicatella adiacens Streptococcus mitis Haemophilus parainfluenzae Prevotella scopos Schaalia odontolytica Mycoplasma salivariu…	1151 517 516 473 318 230 195 193 129 110 83 82 59 57 54 53 50 1 51	23.664 10.629 10.609 9.725 6.538 4.729 4.009 3.968 2.652 2.262 1.706 1.686 1.213 1.172 1.11 1.09 1.028	40543	Prevotella histicola Veillonella parvula Prevotella melaninogenica Prevotella salivae Streptococcus oralis Prevotella jejuni Rothia mucilaginosa Streptococcus salivarius Streptococcus viridans Streptococcus sp. FDAARGOS_192 Prevotella pallens Streptococcus pneumoniae Streptococcus mitis Streptococcus equinus Haemophilus parainfluenzae Mycoplasma salivarium Influenza A virus Human betaherpesvirus …	9713 4291 4175 4140 2776 1963 1692 1476 1068 908 668 643 462 441 426 3 411 49 19	23.957 10.584 10.298 10.211 6.847 4.842 4.173 3.641 2.634 2.24 1.648 1.586 1.14 1.088 1.051	25
7	FluA	BAL	70	C	High	24	Cutibacterium acnes Human betaherpesvirus 6B Human betaherpesvirus 5	12 136 7	50.0	73	Cutibacterium acnes Human betaherpesvirus 6B Human betaherpesvirus 5 Influenza A virus	47 676 16 1	64.384	513	Cutibacterium acnes Lactobacillus crispatus Mycobacterium angelicum Staphylococcus hominis Acinetobacter johnsonii Moraxella osloensis Corynebacterium kefirresidentii Human betaherpesvirus 6B Human betaherpesvirus 5 Influenza A virus	314 31 29 26 24 23 13 5367 118 5	61.209 6.043 5.653 5.068 4.678 4.483 2.534	27
8	FluA	BAL	125	C	High	1424	Prevotella histicola Veillonella parvula Prevotella melaninogenica Prevotella salivae Rothia mucilaginosa Streptococcus oralis Prevotella jejuni Streptococcus salivarius Streptococcus viridans Prevotella pallens Streptococcus pneumoniae Streptococcus sp. FDAARGOS_192 Streptococcus mitis Schaalia odontolytica Prevotella scopos Influenza A virus Human betaherpesvirus 6B	307 232 152 107 95 88 64 54 38 29 20 19 19 18 18 48 5	21.559 16.292 10.674 7.514 6.671 6.18 4.494 3.792 2.669 2.037 1.404 1.334 1.334 1.264 1.264	6259	Prevotella histicola Veillonella parvula Prevotella melaninogenica Prevotella salivae Streptococcus oralis Rothia mucilaginosa Prevotella jejuni Streptococcus salivarius Streptococcus viridans Streptococcus pneumoniae Streptococcus sp. FDAARGOS_192 Prevotella pallens Schaalia odontolytica Streptococcus mitis Mycoplasma salivarium Influenza A virus Human betaherpesvirus 6B Human betaherpesvirus 7	1255 1056 648 488 448 376 287 192 168 110 105 93 92 85 1 216 17 6	20.051 16.872 10.353 7.797 7.158 6.007 4.585 3.068 2.684 1.757 1.678 1.486 1.47 1.358	43698	Prevotella histicola Veillonella parvula Prevotella melaninogenica Prevotella salivae Streptococcus oralis Rothia mucilaginosa Prevotella jejuni Streptococcus salivarius Streptococcus viridans Streptococcus sp. FDAARGOS_192 Prevotella pallens Streptococcus mitis Streptococcus pneumoniae Schaalia odontolytica Mycoplasma salivarium Influenza A virus Human betaherpesvirus 6B Human betaherpesvirus 7	8684 7528 4565 3460 2961 2715 1878 1253 1117 780 678 669 662 635 9 1574 96 30	19.873 17.227 10.447 7.918 6.776 6.213 4.298 2.867 2.556 1.785 1.552 1.531 1.515 1.453	26
9	FluA	BAL	250	C	High	1238	Prevotella histicola Veillonella parvula Prevotella melaninogenica Prevotella salivae Streptococcus oralis Prevotella jejuni Rothia mucilaginosa Streptococcus salivarius Neisseria mucosa Streptococcus mitis Streptococcus sp. FDAARGOS_192 Prevotella pallens Streptococcus viridans Schaalia odontolytica Influenza A virus	281 196 137 127 80 60 55 26 21 21 21 20 19 17 34	22.698 15.832 11.066 10.258 6.462 4.847 4.443 2.1 1.696 1.696 1.696 1.616 1.535 1.373	5396	Prevotella histicola Veillonella parvula Prevotella melaninogenica Prevotella salivae Streptococcus oralis Prevotella jejuni Rothia mucilaginosa Streptococcus salivarius Streptococcus viridans Streptococcus pneumoniae Schaalia odontolytica Streptococcus sp. FDAARGOS_192 Streptococcus mitis Prevotella pallens Neisseria mucosa Haemophilus parainfluenzae Mycoplasma salivarium Influenza A virus Human…	1196 849 562 550 298 268 252 132 113 88 83 80 76 72 62 61 2 155 7	22.165 15.734 10.415 10.193 5.523 4.967 4.67 2.446 2.094 1.631 1.538 1.483 1.408 1.334 1.149 1.13	39389	Prevotella histicola Veillonella parvula Prevotella melaninogenica Prevotella salivae Streptococcus oralis Rothia mucilaginosa Prevotella jejuni Streptococcus viridans Streptococcus salivarius Streptococcus sp. FDAARGOS_192 Prevotella pallens Schaalia odontolytica Streptococcus pneumoniae Streptococcus mitis Mycoplasma salivarium Influenza A virus Human betaherpesvirus 6B Human betaherpesvirus 7	8929 6433 4092 3766 2159 2112 1671 1028 1026 658 553 544 509 483 9 1081 52 32	22.669 16.332 10.389 9.561 5.481 5.362 4.242 2.61 2.605 1.671 1.404 1.381 1.292 1.226	26
11	FluA	BAL	125	A	Low	9	Human betaherpesvirus 6B	44		52	Cutibacterium acnes Acinetobacter johnsonii Human betaherpesvirus 6B Human betaherpesvirus 5	26 11 206 10	50.0 21.154	317	Cutibacterium acnes Moraxella osloensis Acinetobacter johnsonii Mycobacterium angelicum Lactobacillus crispatus Staphylococcus equorum Human betaherpesvirus 6B Human betaherpesvirus 5 Influenza A virus	183 28 25 20 12 11 1810 62 1	57.729 8.833 7.886 6.309 3.785 3.47	28
12	FluA	BAL	70	A	Low	7	Human betaherpesvirus 6B Influenza A virus	28 1		29	Cutibacterium acnes Human betaherpesvirus 6B Human betaherpesvirus 5 Influenza A virus	13 164 9 2	44.828	195	Cutibacterium acnes Abiotrophia defectiva Mycobacterium angelicum Streptococcus sp. FDAARGOS_256 Human betaherpesvirus 6B Human betaherpesvirus 5 Influenza A virus	87 23 22 13 1116 103 5	44.615 11.795 11.282 6.667	27
13	FluA	BAL	250	B	Low	6	Human betaherpesvirus 6B	185		44	Cutibacterium acnes Human betaherpesvirus 6B Human betaherpesvirus 5	12 742 17	27.273	324	Cutibacterium acnes Neisseria mucosa Mycobacterium angelicum Acinetobacter lwoffii Abiotrophia defectiva Moraxella osloensis Corynebacterium tuberculostearicum Human betaherpesvirus 6B Human betaherpesvirus 5	104 46 38 25 23 21 10 5901 107	32.099 14.198 11.728 7.716 7.099 6.481 3.086	26
14	FluA	BAL	125	B	Low	17	Human betaherpesvirus 6B Human betaherpesvirus 5 Influenza A virus	143 9 1		63	Cutibacterium acnes Human betaherpesvirus 6B Human betaherpesvirus 5 Influenza A virus	27 620 39 1	42.857	439	Cutibacterium acnes Mycobacterium angelicum Moraxella osloensis Staphylococcus epidermidis Neisseria mucosa Escherichia coli Streptococcus gordonii Acinetobacter sp. FDAARGOS_724 Streptococcus mitis Human betaherpesvirus 6B Human betaherpesvirus 5 Influenza B virus	216 42 36 29 12 12 12 10 10 5369 295 9	49.203 9.567 8.2 6.606 2.733 2.733 2.733 2.278 2.278 1.822	28
15	FluA	BAL	70	B	Low	8	Human betaherpesvirus 6B	41		33	Cutibacterium acnes Human betaherpesvirus 6B Human betaherpesvirus 5	12 144 9	36.364	218	Cutibacterium acnes Abiotrophia defectiva Mycobacterium angelicum Acinetobacter lwoffii Human betaherpesvirus 6B Human betaherpesvirus 5 Influenza A virus	97 38 20 12 1082 89 1	44.495 17.431 9.174 5.505	26
16	FluA	BAL	250	C	Low	1536	Prevotella histicola Prevotella melaninogenica Prevotella salivae Veillonella parvula Streptococcus oralis Prevotella jejuni Streptococcus salivarius Rothia mucilaginosa Streptococcus viridans Streptococcus sp. FDAARGOS_192 Prevotella pallens Streptococcus pneumoniae Streptococcus mitis Prevotella veroralis Haemophilus parainfluenzae Streptococcus equinus Neisseria mucosa Influenza A virus Human …	370 185 156 142 100 76 51 45 35 34 26 26 22 21 21 17 16 15 12	24.089 12.044 10.156 9.245 6.51 4.948 3.32 2.93 2.279 2.214 1.693 1.693 1.432 1.367 1.367 1.107 1.042	6331	Prevotella histicola Prevotella melaninogenica Prevotella salivae Veillonella parvula Streptococcus oralis Prevotella jejuni Streptococcus salivarius Rothia mucilaginosa Streptococcus viridans Streptococcus sp. FDAARGOS_192 Streptococcus pneumoniae Prevotella pallens Streptococcus mitis Prevotella veroralis Haemophilus parainfluenzae Streptococcus equinus Granulicatella adiacens Mycoplasma saliva…	1510 698 638 599 438 335 230 209 147 133 130 102 90 88 87 81 64 1 61 34 6	23.851 11.025 10.077 9.461 6.918 5.291 3.633 3.301 2.322 2.101 2.053 1.611 1.422 1.39 1.374 1.279 1.011 0.016	44352	Prevotella histicola Prevotella melaninogenica Prevotella salivae Veillonella parvula Streptococcus oralis Prevotella jejuni Streptococcus salivarius Rothia mucilaginosa Streptococcus sp. FDAARGOS_192 Streptococcus viridans Streptococcus pneumoniae Prevotella pallens Haemophilus parainfluenzae Streptococcus mitis Prevotella veroralis Granulicatella adiacens Streptococcus equinus Prevotella scopos…	10421 5152 4625 3873 3256 2246 1694 1476 1058 1015 862 719 580 545 531 494 494 471 1 287 252 54	23.496 11.616 10.428 8.732 7.341 5.064 3.819 3.328 2.385 2.289 1.944 1.621 1.308 1.229 1.197 1.114 1.114 1.062 0.002	26
17	FluA	BAL	125	C	Low	10	Human betaherpesvirus 6B	69		38	Cutibacterium acnes Human betaherpesvirus 6B Human betaherpesvirus 5	22 255 7	57.895	262	Cutibacterium acnes Acinetobacter lwoffii Moraxella osloensis Human betaherpesvirus 6B Human betaherpesvirus 5	156 50 10 1952 67	59.542 19.084 3.817	26.5
18	FluA	BAL	70	C	Low	8	Human betaherpesvirus 6B	16		23	Cutibacterium acnes Human betaherpesvirus 6B	14 70	60.87	195	Cutibacterium acnes Gemella haemolysans Abiotrophia defectiva Human betaherpesvirus 6B Human betaherpesvirus 5	118 20 10 641 23	60.513 10.256 5.128	31
49	HHV-6	Swabs	125	A	Low	141	Rothia mucilaginosa Cutibacterium acnes Human betaherpesvirus 6B	39 17 69	27.66 12.057	513	Rothia mucilaginosa Cutibacterium acnes Staphylococcus hominis Streptococcus sp. FDAARGOS_192 Streptococcus pneumoniae Streptococcus oralis Prevotella salivae Streptococcus mitis Actinomyces oris Rothia dentocariosa Streptococcus salivarius Streptococcus agalactiae Veillonella parvula Human betaherpesvirus 6B	132 61 29 25 24 24 23 21 19 17 16 14 10 264	25.731 11.891 5.653 4.873 4.678 4.678 4.483 4.094 3.704 3.314 3.119 2.729 1.949	1795	Rothia mucilaginosa Cutibacterium acnes Streptococcus sp. FDAARGOS_192 Staphylococcus hominis Streptococcus salivarius Streptococcus oralis Streptococcus pneumoniae Actinomyces oris Prevotella salivae Rothia dentocariosa Streptococcus mitis Streptococcus agalactiae Veillonella parvula Streptococcus equinus Gemella sanguinis Staphylococcus epidermidis Streptococcus sp. FDAARGOS_256 Prevotella vero…	453 245 112 79 74 73 69 64 61 59 58 48 43 39 31 22 21 21 21 20 3 968	25.237 13.649 6.24 4.401 4.123 4.067 3.844 3.565 3.398 3.287 3.231 2.674 2.396 2.173 1.727 1.226 1.17 1.17 1.17 1.114	28
50	HHV-6	Swabs	70	A	Low	548	Streptococcus salivarius Streptococcus sp. FDAARGOS_192 Cutibacterium acnes Rothia mucilaginosa Streptococcus equinus Streptococcus oralis Streptococcus pneumoniae Streptococcus mitis Streptococcus gordonii Candida aLowicans [Candida] glabrata Human betaherpesvirus 6B	159 111 63 60 49 16 14 13 6 2 1 47	29.015 20.255 11.496 10.949 8.942 2.92 2.555 2.372 1.095	1963	Streptococcus salivarius Streptococcus sp. FDAARGOS_192 Rothia mucilaginosa Cutibacterium acnes Streptococcus equinus Streptococcus oralis Streptococcus pneumoniae Streptococcus mitis Prevotella veroralis [Candida] glabrata Candida aLowicans Human betaherpesvirus 6B	529 439 216 197 157 64 61 54 23 9 8 175	26.949 22.364 11.004 10.036 7.998 3.26 3.107 2.751 1.172 0.458 0.408	6511	Streptococcus salivarius Streptococcus sp. FDAARGOS_192 Rothia mucilaginosa Cutibacterium acnes Streptococcus equinus Streptococcus oralis Streptococcus pneumoniae Streptococcus mitis Prevotella veroralis Streptococcus gordonii Actinomyces oris [Candida] glabrata Candida aLowicans Human betaherpesvirus 6B	1705 1377 791 662 585 190 186 142 91 87 70 23 17 589	26.186 21.149 12.149 10.167 8.985 2.918 2.857 2.181 1.398 1.336 1.075 0.353 0.261	29
51	HHV-6	Swabs	10	A	Low	151	Rothia mucilaginosa Cutibacterium acnes Streptococcus oralis Streptococcus pneumoniae	35 21 20 16	23.179 13.907 13.245 10.596	460	Rothia mucilaginosa Cutibacterium acnes Streptococcus oralis Streptococcus pneumoniae Streptococcus salivarius Streptococcus mitis Streptococcus sp. FDAARGOS_192 Streptococcus equinus Gemella sanguinis	93 81 58 40 33 29 21 15 12	20.217 17.609 12.609 8.696 7.174 6.304 4.565 3.261 2.609	1475	Rothia mucilaginosa Cutibacterium acnes Streptococcus oralis Streptococcus mitis Streptococcus salivarius Streptococcus pneumoniae Streptococcus sp. FDAARGOS_192 Streptococcus equinus Gemella sanguinis Staphylococcus hominis Gemella haemolysans Streptococcus mutans Actinomyces oris Streptococcus sp. FDAARGOS_256 Prevotella histicola Psychrobacter sp. FDAARGOS_221 Human betaherpesvirus 6B	353 262 145 105 99 91 65 47 29 29 24 24 22 20 20 19 2	23.932 17.763 9.831 7.119 6.712 6.169 4.407 3.186 1.966 1.966 1.627 1.627 1.492 1.356 1.356 1.288	34
52	HHV-6	Swabs	125	B	Low	1	Negative			2	Human betaherpesvirus 6B	1		2	Human betaherpesvirus 6B	1		28
53	HHV-6	Swabs	70	B	Low	195	Rothia mucilaginosa Cutibacterium acnes Streptococcus salivarius Gemella haemolysans Streptococcus pneumoniae Human betaherpesvirus 6B	41 37 22 15 10 28	21.026 18.974 11.282 7.692 5.128	714	Rothia mucilaginosa Cutibacterium acnes Streptococcus salivarius Streptococcus sp. FDAARGOS_192 Gemella haemolysans Streptococcus pneumoniae Streptococcus oralis Streptococcus equinus Streptococcus mutans Staphylococcus hominis Streptococcus mitis Haemophilus parahaemolyticus Streptococcus gordonii Prevotella denticola Human betaherpesvirus 6B	158 139 66 39 33 29 28 25 22 18 18 14 10 10 136	22.129 19.468 9.244 5.462 4.622 4.062 3.922 3.501 3.081 2.521 2.521 1.961 1.401 1.401	2369	Rothia mucilaginosa Cutibacterium acnes Streptococcus salivarius Streptococcus sp. FDAARGOS_192 Streptococcus oralis Streptococcus equinus Gemella haemolysans Streptococcus pneumoniae Staphylococcus hominis Streptococcus mitis Streptococcus mutans Haemophilus parahaemolyticus Actinomyces oris Streptococcus gordonii Prevotella denticola Prevotella oris Prevotella salivae Staphylococcus epidermidis…	504 493 178 153 101 99 92 89 71 65 62 34 31 30 26 26 24 24 501	21.275 20.81 7.514 6.458 4.263 4.179 3.883 3.757 2.997 2.744 2.617 1.435 1.309 1.266 1.098 1.098 1.013 1.013	29
54	HHV-6	Swabs	10	B	Low	27	Cutibacterium acnes	21	77.778	97	Cutibacterium acnes Staphylococcus hominis	76 12	78.351 12.371	347	Cutibacterium acnes Staphylococcus hominis	253 57	72.911 16.427	35
55	HHV-6	Swabs	125	A	High	4194	Prevotella jejuni Prevotella histicola Prevotella pallens Streptococcus salivarius Prevotella veroralis Prevotella salivae Streptococcus sp. FDAARGOS_192 Prevotella melaninogenica Veillonella parvula Rothia mucilaginosa Streptococcus equinus Prevotella aurantiaca Capnocytophaga sp. FDAARGOS_737 Candida aLowicans Human betaherpesvirus 6B	896 821 728 267 226 190 170 149 96 82 52 47 44 2 56	21.364 19.576 17.358 6.366 5.389 4.53 4.053 3.553 2.289 1.955 1.24 1.121 1.049	19331	Prevotella jejuni Prevotella histicola Prevotella pallens Prevotella veroralis Streptococcus salivarius Streptococcus sp. FDAARGOS_192 Prevotella salivae Prevotella melaninogenica Veillonella parvula Rothia mucilaginosa Streptococcus equinus Capnocytophaga sp. FDAARGOS_737 Prevotella scopos Candida aLowicans Human betaherpesvirus 6B	4118 3680 3372 1158 1134 832 781 734 398 373 295 225 196 13 316	21.303 19.037 17.443 5.99 5.866 4.304 4.04 3.797 2.059 1.93 1.526 1.164 1.014 0.067	158157	Prevotella jejuni Prevotella histicola Prevotella pallens Prevotella veroralis Streptococcus salivarius Streptococcus sp. FDAARGOS_192 Prevotella salivae Prevotella melaninogenica Veillonella parvula Rothia mucilaginosa Streptococcus equinus Capnocytophaga sp. FDAARGOS_737 Candida aLowicans Human betaherpesvirus 6B Human betaherpesvirus 7	33429 30118 27749 9227 9199 7255 6155 5957 3664 2831 2327 1842 85 2632 18	21.137 19.043 17.545 5.834 5.816 4.587 3.892 3.767 2.317 1.79 1.471 1.165 0.054	27
56	HHV-6	Swabs	70	A	High	6622	Prevotella histicola Prevotella jejuni Prevotella salivae Prevotella pallens Prevotella veroralis Streptococcus salivarius Prevotella melaninogenica Capnocytophaga sp. FDAARGOS_737 Streptococcus sp. FDAARGOS_192 Veillonella parvula Prevotella scopos Streptococcus equinus Human betaherpesvirus 6B	1996 1189 731 609 493 234 218 171 164 113 80 68 7	30.142 17.955 11.039 9.197 7.445 3.534 3.292 2.582 2.477 1.706 1.208 1.027	30547	Prevotella histicola Prevotella jejuni Prevotella salivae Prevotella pallens Prevotella veroralis Streptococcus salivarius Prevotella melaninogenica Streptococcus sp. FDAARGOS_192 Capnocytophaga sp. FDAARGOS_737 Veillonella parvula Prevotella scopos Candida aLowicans Human betaherpesvirus 6B	9344 5595 3392 2855 2185 1041 900 868 747 490 350 1 30	30.589 18.316 11.104 9.346 7.153 3.408 2.946 2.842 2.445 1.604 1.146	257622	Prevotella histicola Prevotella jejuni Prevotella salivae Prevotella pallens Prevotella veroralis Streptococcus salivarius Prevotella melaninogenica Streptococcus sp. FDAARGOS_192 Capnocytophaga sp. FDAARGOS_737 Veillonella parvula Prevotella scopos Candida aLowicans Human betaherpesvirus 6B Human betaherpesvirus 7 Human gammaherpesvirus 4	78753 46868 28633 24698 18114 9083 7621 7332 6431 4169 2946 8 306 18 14	30.569 18.193 11.114 9.587 7.031 3.526 2.958 2.846 2.496 1.618 1.144	28.5
57	HHV-6	Swabs	10	A	High	1011	Prevotella histicola Prevotella jejuni Prevotella pallens Prevotella salivae Prevotella veroralis Streptococcus salivarius Prevotella melaninogenica Capnocytophaga sp. FDAARGOS_737 Streptococcus sp. FDAARGOS_192 Veillonella parvula Prevotella scopos Streptococcus equinus	280 220 108 75 58 39 36 31 31 14 13 12	27.695 21.761 10.682 7.418 5.737 3.858 3.561 3.066 3.066 1.385 1.286 1.187	4530	Prevotella histicola Prevotella jejuni Prevotella pallens Prevotella salivae Prevotella veroralis Streptococcus salivarius Streptococcus sp. FDAARGOS_192 Prevotella melaninogenica Capnocytophaga sp. FDAARGOS_737 Veillonella parvula Streptococcus equinus Prevotella scopos Candida aLowicans	1261 968 464 394 274 216 144 142 101 71 53 52 1	27.837 21.369 10.243 8.698 6.049 4.768 3.179 3.135 2.23 1.567 1.17 1.148	35977	Prevotella histicola Prevotella jejuni Prevotella pallens Prevotella salivae Prevotella veroralis Streptococcus salivarius Streptococcus sp. FDAARGOS_192 Prevotella melaninogenica Capnocytophaga sp. FDAARGOS_737 Veillonella parvula Streptococcus equinus Candida aLowicans Human betaherpesvirus 6B	9866 7517 3738 3309 2341 1696 1278 1158 866 528 378 2 2	27.423 20.894 10.39 9.198 6.507 4.714 3.552 3.219 2.407 1.468 1.051	33
58	HHV-6	Swabs	125	B	High	654	Prevotella histicola Prevotella jejuni Prevotella pallens Streptococcus salivarius Streptococcus sp. FDAARGOS_192 Rothia mucilaginosa Prevotella veroralis Veillonella parvula Streptococcus equinus Prevotella melaninogenica Prevotella salivae Streptococcus oralis Streptococcus pneumoniae Streptococcus mitis Prevotella scopos Candida aLowicans Human betaherpesvirus 6B	156 106 58 56 52 32 29 22 18 17 12 10 9 8 8 1 5	23.853 16.208 8.869 8.563 7.951 4.893 4.434 3.364 2.752 2.599 1.835 1.529 1.376 1.223 1.223	2222	Prevotella histicola Prevotella jejuni Streptococcus salivarius Prevotella pallens Streptococcus sp. FDAARGOS_192 Rothia mucilaginosa Prevotella veroralis Veillonella parvula Prevotella melaninogenica Streptococcus equinus Prevotella salivae Streptococcus oralis Streptococcus mitis Streptococcus viridans Streptococcus pneumoniae Prevotella scopos Candida aLowicans Human betaherpesvirus 6B	474 431 193 193 171 107 105 74 59 57 48 33 33 28 24 24 4 15	21.332 19.397 8.686 8.686 7.696 4.815 4.725 3.33 2.655 2.565 2.16 1.485 1.485 1.26 1.08 1.08	8088	Prevotella histicola Prevotella jejuni Streptococcus salivarius Prevotella pallens Streptococcus sp. FDAARGOS_192 Rothia mucilaginosa Prevotella veroralis Prevotella melaninogenica Veillonella parvula Prevotella salivae Streptococcus equinus Streptococcus oralis Streptococcus viridans Streptococcus mitis Candida aLowicans Human betaherpesvirus 6B	1598 1563 745 739 616 472 366 289 280 185 177 124 107 81 7 48	19.758 19.325 9.211 9.137 7.616 5.836 4.525 3.573 3.462 2.287 2.188 1.533 1.323 1.001 0.087	26
59	HHV-6	Swabs	70	B	High	4564	Prevotella histicola Prevotella jejuni Prevotella salivae Prevotella pallens Prevotella veroralis Streptococcus salivarius Prevotella melaninogenica Streptococcus sp. FDAARGOS_192 Capnocytophaga sp. FDAARGOS_737 Veillonella parvula Prevotella scopos Human betaherpesvirus 6B	1304 809 486 476 320 193 158 145 119 68 49 2	28.571 17.726 10.649 10.429 7.011 4.229 3.462 3.177 2.607 1.49 1.074	21863	Prevotella histicola Prevotella jejuni Prevotella salivae Prevotella pallens Prevotella veroralis Streptococcus salivarius Prevotella melaninogenica Streptococcus sp. FDAARGOS_192 Capnocytophaga sp. FDAARGOS_737 Veillonella parvula Prevotella scopos Human betaherpesvirus 6B	6053 3886 2383 2323 1519 999 738 718 505 333 293 17	27.686 17.774 10.9 10.625 6.948 4.569 3.376 3.284 2.31 1.523 1.34	186223	Prevotella histicola Prevotella jejuni Prevotella salivae Prevotella pallens Prevotella veroralis Streptococcus salivarius Streptococcus sp. FDAARGOS_192 Prevotella melaninogenica Capnocytophaga sp. FDAARGOS_737 Veillonella parvula Prevotella scopos Candida aLowicans Human betaherpesvirus 6B	51833 32763 20467 20432 12935 8230 6137 6119 4452 2687 2240 2 257	27.834 17.593 10.991 10.972 6.946 4.419 3.296 3.286 2.391 1.443 1.203	28.5
60	HHV-6	Swabs	10	B	High	5120	Prevotella histicola Prevotella jejuni Prevotella pallens Prevotella salivae Prevotella veroralis Streptococcus salivarius Streptococcus sp. FDAARGOS_192 Prevotella melaninogenica Capnocytophaga sp. FDAARGOS_737 Prevotella scopos Veillonella parvula Streptococcus equinus	1136 967 701 411 337 278 223 172 114 111 84 75	22.188 18.887 13.691 8.027 6.582 5.43 4.355 3.359 2.227 2.168 1.641 1.465	25135	Prevotella histicola Prevotella jejuni Prevotella pallens Prevotella salivae Prevotella veroralis Streptococcus salivarius Streptococcus sp. FDAARGOS_192 Prevotella melaninogenica Capnocytophaga sp. FDAARGOS_737 Prevotella scopos Veillonella parvula Streptococcus equinus Human betaherpesvirus 7	5711 4625 3455 1900 1658 1413 1070 854 601 514 416 344 10	22.721 18.401 13.746 7.559 6.596 5.622 4.257 3.398 2.391 2.045 1.655 1.369	213865	Prevotella histicola Prevotella jejuni Prevotella pallens Prevotella salivae Prevotella veroralis Streptococcus salivarius Streptococcus sp. FDAARGOS_192 Prevotella melaninogenica Capnocytophaga sp. FDAARGOS_737 Prevotella scopos Veillonella parvula Streptococcus equinus Prevotella nigrescens Candida aLowicans Human betaherpesvirus 7	48462 39581 29586 16203 13840 12012 9169 7219 5001 4561 3682 2718 2218 12 70	22.66 18.507 13.834 7.576 6.471 5.617 4.287 3.375 2.338 2.133 1.722 1.271 1.037	32
