# Supplementary material for: Unified metagenomic method for rapid detection of microorganisms in clinical samples
Source: Commun Med (Lond). 2024 Jul 7;4:135. doi: 10.1038/s43856-024-00554-3 (PMC11228040; doi:10.1038/s43856-024-00554-3)
Supplement: Supplementary file 9 — Supplementary Data 8 [file 43856_2024_554_MOESM9_ESM.xlsx]

## Sheet: Sheet1
Sample number	Microorganisms	Sample type	Spiked concentration	Triplicate number	Background	Total classified bacterial 0.5 hrs	Organisms detected at 0.5 hrs	Counts 0.5 hrs	Percentage 0.5 hrs	Total classified 2 hrs	Orgnaisms detected at 2 hrs	Counts 2 hrs	Percentage 2 hrs	Total classified 24 hrs	Organisms detected at 24 hrs	Counts 24 hrs	Percentage 24 hrs	Ct value for the bacteia spiked
61	S. aureus	BAL	10^5	A	Low	136	Staphylococcus aureus Prevotella micans	71 45	52.206 33.088	420	Staphylococcus aureus Prevotella micans Moraxella osloensis	200 165 24	47.619 39.286 5.714	1658	Prevotella micans Staphylococcus aureus Moraxella osloensis Prevotella pleuritidis Cutibacterium acnes	959 532 81 30 24	57.841 32.087 4.885 1.809 1.448	30
62	S. aureus	BAL	10^4	A	Low	193	Prevotella micans Staphylococcus aureus	164 14	84.974 7.254	965	Prevotella micans Staphylococcus aureus Prevotella pleuritidis Cutibacterium acnes	874 41 27 10	90.57 4.249 2.798 1.036	4671	Prevotella micans Prevotella pleuritidis Staphylococcus aureus	4359 132 108	93.32 2.826 2.312	32
63	S. aureus	BAL	10^3	A	Low	102	Prevotella micans Cutibacterium acnes Staphylococcus aureus	78 15 4	76.471 14.706 3.922	505	Prevotella micans Cutibacterium acnes Prevotella pleuritidis Staphylococcus aureus	432 29 12 12	85.545 5.743 2.376 2.376	2230	Prevotella micans Prevotella pleuritidis Cutibacterium acnes Staphylococcus aureus	1974 79 79 40	88.52 3.543 3.543 1.794	36
64	S. aureus	BAL	10^5	B	Low	458	Prevotella micans Staphylococcus aureus Prevotella pleuritidis	327 98 17	71.397 21.397 3.712	2083	Prevotella micans Staphylococcus aureus Prevotella pleuritidis	1703 271 74	81.757 13.01 3.553	9786	Prevotella micans Staphylococcus aureus Prevotella pleuritidis	8604 701 372	87.922 7.163 3.801	28
65	S. aureus	BAL	10^4	B	Low	193	Prevotella micans Prevotella pleuritidis Staphylococcus aureus	182 7 2	94.301 3.627 1.036	1079	Prevotella micans Prevotella pleuritidis Staphylococcus aureus	1019 36 14	94.439 3.336 1.297	5300	Prevotella micans Prevotella pleuritidis Staphylococcus aureus	5084 156 36	95.925 2.943 0.679	32
66	S. aureus	BAL	10^3	B	Low	133	Prevotella micans Cutibacterium acnes Haemophilus aegyptius Mycobacterium angelicum Prevotella pleuritidis Staphylococcus aureus	121 7 2 1 1 1	90.977 5.263 1.504 0.752 0.752 0.752	630	Prevotella micans Cutibacterium acnes Prevotella pleuritidis Staphylococcus aureus	581 24 11 9	92.222 3.81 1.746 1.429	2829	Prevotella micans Prevotella pleuritidis Cutibacterium acnes Staphylococcus aureus	2626 85 60 34	92.824 3.005 2.121 1.202	34
67	S. aureus	BAL	10^5	C	Low	302	Staphylococcus aureus Prevotella micans Cutibacterium acnes	260 17 14	86.093 5.629 4.636	1158	Staphylococcus aureus Prevotella micans Cutibacterium acnes	1005 67 52	86.788 5.786 4.491	6174	Staphylococcus aureus Prevotella micans Cutibacterium acnes	4911 909 191	79.543 14.723 3.094	27
68	S. aureus	BAL	10^4	C	Low	51	Prevotella micans Staphylococcus aureus	21 20	41.176 39.216	195	Prevotella micans Staphylococcus aureus Cutibacterium acnes	104 58 29	53.333 29.744 14.872	2020	Prevotella micans Staphylococcus aureus Cutibacterium acnes Prevotella pleuritidis	1678 197 78 49	83.069 9.752 3.861 2.426	31
69	S. aureus	BAL	10^3	C	Low	59	Prevotella micans Prevotella pleuritidis Cutibacterium acnes Staphylococcus epidermidis	53 3 2 1	89.831 5.085 3.39 1.695	213	Prevotella micans Prevotella pleuritidis Cutibacterium acnes Staphylococcus aureus	188 10 9 3	88.263 4.695 4.225 1.408	3152	Prevotella micans Prevotella pleuritidis Cutibacterium acnes Staphylococcus aureus	2984 117 22 18	94.67 3.712 0.698 0.571	36
70	S. aureus	BAL	10^5	A	High	8370	Pseudomonas aeruginosa Stenotrophomonas maltophilia Staphylococcus aureus Pseudomonas sp. FDAARGOS_761	6692 574 498 354	79.952 6.858 5.95 4.229	31137	Pseudomonas aeruginosa Stenotrophomonas maltophilia Staphylococcus aureus Pseudomonas sp. FDAARGOS_761	24741 2246 1836 1289	79.459 7.213 5.897 4.14	150227	Pseudomonas aeruginosa Stenotrophomonas maltophilia Staphylococcus aureus Pseudomonas sp. FDAARGOS_761	118514 10609 9756 5839	78.89 7.062 6.494 3.887	28
71	S. aureus	BAL	10^4	A	High	4217	Pseudomonas aeruginosa Stenotrophomonas maltophilia Pseudomonas sp. FDAARGOS_761 Citrobacter koseri Prevotella micans Enterobacter roggenkampii (E. cloacae complex) Staphylococcus aureus	3440 356 192 65 56 27 23	81.575 8.442 4.553 1.541 1.328 0.64 0.545	14245	Pseudomonas aeruginosa Stenotrophomonas maltophilia Pseudomonas sp. FDAARGOS_761 Prevotella micans Citrobacter koseri Enterobacter roggenkampii (E. cloacae complex) Staphylococcus aureus	11591 1188 642 253 215 90 75	81.369 8.34 4.507 1.776 1.509 0.632 0.527	57949	Pseudomonas aeruginosa Stenotrophomonas maltophilia Prevotella micans Pseudomonas sp. FDAARGOS_761 Citrobacter koseri Enterobacter roggenkampii (E. cloacae complex)	44594 4762 3599 2509 931 350	76.954 8.218 6.211 4.33 1.607 0.604	32
72	S. aureus	BAL	10^3	A	High	1030	Pseudomonas aeruginosa Stenotrophomonas maltophilia Pseudomonas sp. FDAARGOS_761 Enterobacter roggenkampii (E. cloacae complex)	847 107 52 11	82.233 10.388 5.049 1.068	3573	Pseudomonas aeruginosa Stenotrophomonas maltophilia Pseudomonas sp. FDAARGOS_761 Enterobacter roggenkampii (E. cloacae complex)	2908 392 177 34	81.388 10.971 4.954 0.952	18118	Pseudomonas aeruginosa Stenotrophomonas maltophilia Pseudomonas sp. FDAARGOS_761 Prevotella micans Enterobacter roggenkampii (E. cloacae complex)	14122 2209 846 493 119	77.945 12.192 4.669 2.721 0.657	36
73	S. aureus	BAL	10^5	B	High	4785	Pseudomonas aeruginosa Stenotrophomonas maltophilia Pseudomonas sp. FDAARGOS_761 Staphylococcus aureus	4034 272 174 174	84.305 5.684 3.636 3.636	20493	Pseudomonas aeruginosa Stenotrophomonas maltophilia Pseudomonas sp. FDAARGOS_761 Staphylococcus aureus	17172 1152 837 741	83.794 5.621 4.084 3.616	170832	Pseudomonas aeruginosa Stenotrophomonas maltophilia Pseudomonas sp. FDAARGOS_761 Staphylococcus aureus	142215 9803 6917 6652 1417 1392	83.248 5.738 4.049 3.894 0.829 0.815	28
74	S. aureus	BAL	10^4	B	High	5297	Pseudomonas aeruginosa Stenotrophomonas maltophilia Pseudomonas sp. FDAARGOS_761 Staphylococcus aureus Citrobacter koseri	4543 412 193 27 27	85.766 7.778 3.644 0.51 0.51	21798	Pseudomonas aeruginosa Stenotrophomonas maltophilia Pseudomonas sp. FDAARGOS_761 Enterobacter roggenkampii (E. cloacae complex) Citrobacter koseri	18700 1602 872 134 122	85.788 7.349 4.0 0.615 0.56	164890	Pseudomonas aeruginosa Stenotrophomonas maltophilia Pseudomonas sp. FDAARGOS_761 Citrobacter koseri Enterobacter roggenkampii (E. cloacae complex)	140702 12037 6738 1146 1081	85.331 7.3 4.086 0.695 0.656	32
75	S. aureus	BAL	10^3	B	High	4567	Pseudomonas aeruginosa Stenotrophomonas maltophilia Pseudomonas sp. FDAARGOS_761 Citrobacter koseri Enterobacter roggenkampii (E. cloacae complex)	3818 412 179 50 27	83.6 9.021 3.919 1.095 0.591	19830	Pseudomonas aeruginosa Stenotrophomonas maltophilia Pseudomonas sp. FDAARGOS_761 Citrobacter koseri Enterobacter roggenkampii (E. cloacae complex)	16426 1873 814 226 144	82.834 9.445 4.105 1.14 0.726	162293	Pseudomonas aeruginosa Stenotrophomonas maltophilia Pseudomonas sp. FDAARGOS_761 Citrobacter koseri Enterobacter roggenkampii (E. cloacae complex) Escherichia coli	134488 15154 6579 1792 1254 824	82.867 9.337 4.054 1.104 0.773 0.508	35
76	S. aureus	BAL	10^5	C	High	5087	Pseudomonas aeruginosa Stenotrophomonas maltophilia Pseudomonas sp. FDAARGOS_761 Staphylococcus aureus	4166 306 246 190	81.895 6.015 4.836 3.735	21014	Pseudomonas aeruginosa Stenotrophomonas maltophilia Pseudomonas sp. FDAARGOS_761 Staphylococcus aureus	17096 1364 970 873	81.355 6.491 4.616 4.154	161712	Pseudomonas aeruginosa Stenotrophomonas maltophilia Pseudomonas sp. FDAARGOS_761 Staphylococcus aureus	130726 10950 7250 7104	80.839 6.771 4.483 4.393	28
77	S. aureus	BAL	10^4	C	High	6944	Pseudomonas aeruginosa Stenotrophomonas maltophilia Pseudomonas sp. FDAARGOS_761 Enterobacter roggenkampii (E. cloacae complex) Citrobacter koseri Klebsiella aerogenes	5767 599 293 90 51 50	83.05 8.626 4.219 1.296 0.734 0.72	28698	Pseudomonas aeruginosa Stenotrophomonas maltophilia Pseudomonas sp. FDAARGOS_761 Enterobacter roggenkampii (E. cloacae complex) Citrobacter koseri Klebsiella aerogenes Staphylococcus aureus	24011 2300 1146 350 265 180 144	83.668 8.014 3.993 1.22 0.923 0.627 0.502	226185	Pseudomonas aeruginosa Stenotrophomonas maltophilia Pseudomonas sp. FDAARGOS_761 Enterobacter roggenkampii (E. cloacae complex) Citrobacter koseri Klebsiella aerogenes Staphylococcus aureus	189724 17241 9242 2539 2322 1334 1203	83.88 7.623 4.086 1.123 1.027 0.59 0.532	32
78	S. aureus	BAL	10^3	C	High	2923	Pseudomonas aeruginosa Stenotrophomonas maltophilia Pseudomonas sp. FDAARGOS_761 Enterobacter roggenkampii (E. cloacae complex) Escherichia coli Citrobacter koseri	2412 314 119 19 16 16	82.518 10.742 4.071 0.65 0.547 0.547	12531	Pseudomonas aeruginosa Stenotrophomonas maltophilia Pseudomonas sp. FDAARGOS_761 Enterobacter roggenkampii (E. cloacae complex) Citrobacter koseri	10429 1219 517 94 79	83.226 9.728 4.126 0.75 0.63	93499	Pseudomonas aeruginosa Stenotrophomonas maltophilia Pseudomonas sp. FDAARGOS_761 Enterobacter roggenkampii (E. cloacae complex) Citrobacter koseri	76665 9649 4023 721 694	81.996 10.32 4.303 0.771 0.742	36
79	K. pneumoniae	BAL	10^5	A	High	9443	Klebsiella pneumoniae Pseudomonas aeruginosa Stenotrophomonas maltophilia Pseudomonas sp. FDAARGOS_761	6317 2495 134 104	66.896 26.422 1.419 1.101	41060	Klebsiella pneumoniae Pseudomonas aeruginosa Stenotrophomonas maltophilia Pseudomonas sp. FDAARGOS_761	27307 11012 564 545	66.505 26.819 1.374 1.327	339530	Klebsiella pneumoniae Pseudomonas aeruginosa Stenotrophomonas maltophilia Pseudomonas sp. FDAARGOS_761	230540 86411 4826 4377	67.9 25.45 1.421 1.289	30
80	K. pneumoniae	BAL	10^4	A	High	7620	Pseudomonas aeruginosa Klebsiella pneumoniae Stenotrophomonas maltophilia Pseudomonas sp. FDAARGOS_761 Enterobacter roggenkampii (E. cloacae complex)	5021 1195 743 292 120	65.892 15.682 9.751 3.832 1.575	29967	Pseudomonas aeruginosa Klebsiella pneumoniae Stenotrophomonas maltophilia Pseudomonas sp. FDAARGOS_761	19806 4643 2908 1097 457	66.093 15.494 9.704 3.661 1.525	197676	Pseudomonas aeruginosa Klebsiella pneumoniae Stenotrophomonas maltophilia Pseudomonas sp. FDAARGOS_761 Enterobacter roggenkampii (E. cloacae complex)	127980 31505 20133 7203 3166	64.742 15.938 10.185 3.644 1.602	32
81	K. pneumoniae	BAL	10^3	A	High	4511	Pseudomonas aeruginosa Stenotrophomonas maltophilia Pseudomonas sp. FDAARGOS_761 Klebsiella pneumoniae	3743 393 219 44	82.975 8.712 4.855 0.975	18731	Pseudomonas aeruginosa Stenotrophomonas maltophilia Pseudomonas sp. FDAARGOS_761 Klebsiella pneumoniae	15493 1723 801 214	82.713 9.199 4.276 1.142	139120	Pseudomonas aeruginosa Stenotrophomonas maltophilia Pseudomonas sp. FDAARGOS_761 Klebsiella pneumoniae	113773 13507 5860 1746	81.78 9.709 4.212 1.255	ND
82	K. pneumoniae	BAL	10^5	B	High	11443	Klebsiella pneumoniae Pseudomonas aeruginosa Klebsiella pneumoniae Pseudomonas sp. FDAARGOS_761 Stenotrophomonas maltophilia	7011 3689 204 196 169	61.269 32.238 1.783 1.713 1.477	49132	Klebsiella pneumoniae Pseudomonas aeruginosa Klebsiella pneumoniae Pseudomonas sp. FDAARGOS_761 Stenotrophomonas maltophilia	30287 15552 900 826 685	61.644 31.654 1.832 1.681 1.394	395498	Klebsiella pneumoniae Pseudomonas aeruginosa Klebsiella pneumoniae Pseudomonas sp. FDAARGOS_761 Stenotrophomonas maltophilia	248456 120787 7159 6238 5347	62.821 30.54 1.81 1.577 1.352	28
83	K. pneumoniae	BAL	10^4	B	High	7560	Pseudomonas aeruginosa Klebsiella pneumoniae Stenotrophomonas maltophilia Pseudomonas sp. FDAARGOS_761	5288 1159 575 272	69.947 15.331 7.606 3.598	29830	Pseudomonas aeruginosa Klebsiella pneumoniae Stenotrophomonas maltophilia Pseudomonas sp. FDAARGOS_761 Enterobacter roggenkampii (E. cloacae complex)	20914 4588 2187 996 332	70.111 15.38 7.332 3.339 1.113	230020	Pseudomonas aeruginosa Klebsiella pneumoniae Stenotrophomonas maltophilia Pseudomonas sp. FDAARGOS_761 Enterobacter roggenkampii (E. cloacae complex)	159658 36517 16625 7807 2622	69.41 15.876 7.228 3.394 1.14	33
84	K. pneumoniae	BAL	10^3	B	High	3141	Pseudomonas aeruginosa Stenotrophomonas maltophilia Pseudomonas sp. FDAARGOS_761 Klebsiella pneumoniae	2572 275 135 64	81.885 8.755 4.298 2.038	12282	Pseudomonas aeruginosa Stenotrophomonas maltophilia Pseudomonas sp. FDAARGOS_761 Klebsiella pneumoniae	10071 1071 500 247	81.998 8.72 4.071 2.011	92093	Pseudomonas aeruginosa Stenotrophomonas maltophilia Pseudomonas sp. FDAARGOS_761 Klebsiella pneumoniae	75485 7896 3735 1756	81.966 8.574 4.056 1.907	37
85	K. pneumoniae	BAL	10^5	C	High	14496	Klebsiella pneumoniae Pseudomonas aeruginosa Pseudomonas sp. FDAARGOS_761 Klebsiella pneumoniae Stenotrophomonas maltophilia	9667 4042 190 182 160	66.687 27.884 1.311 1.256 1.104	56857	Klebsiella pneumoniae Pseudomonas aeruginosa Pseudomonas sp. FDAARGOS_761 Klebsiella pneumoniae Stenotrophomonas maltophilia	38419 15381 746 673 669	67.571 27.052 1.312 1.184 1.177	441959	Klebsiella pneumoniae Pseudomonas aeruginosa Pseudomonas sp. FDAARGOS_761 Klebsiella pneumoniae Stenotrophomonas maltophilia	301583 116942 5771 5305 4914	68.238 26.46 1.306 1.2 1.112	31
86	K. pneumoniae	BAL	10^4	C	High	10594	Pseudomonas aeruginosa Klebsiella pneumoniae Stenotrophomonas maltophilia Pseudomonas sp. FDAARGOS_761	7793 1450 640 404	73.561 13.687 6.041 3.813	40238	Pseudomonas aeruginosa Klebsiella pneumoniae Stenotrophomonas maltophilia Pseudomonas sp. FDAARGOS_761	29721 5436 2459 1517	73.863 13.51 6.111 3.77	285570	Pseudomonas aeruginosa Klebsiella pneumoniae Stenotrophomonas maltophilia Pseudomonas sp. FDAARGOS_761	209164 39577 17860 10513	73.244 13.859 6.254 3.681	35.5
87	K. pneumoniae	BAL	10^3	C	High	2379	Pseudomonas aeruginosa Stenotrophomonas maltophilia Pseudomonas sp. FDAARGOS_761 Klebsiella pneumoniae	1985 171 112 57	83.438 7.188 4.708 2.396	8943	Pseudomonas aeruginosa Stenotrophomonas maltophilia Pseudomonas sp. FDAARGOS_761 Klebsiella pneumoniae	7519 635 351 203	84.077 7.101 3.925 2.27	53138	Pseudomonas aeruginosa Stenotrophomonas maltophilia Pseudomonas sp. FDAARGOS_761 Klebsiella pneumoniae Prevotella micans	43985 3846 1952 1355 747	82.775 7.238 3.673 2.55 1.406	37.5
88	K. pneumoniae	BAL	10^5	A	Low	2502	Prevotella micans Klebsiella pneumoniae Prevotella pleuritidis	1921 463 50	76.779 18.505 1.998	8758	Prevotella micans Klebsiella pneumoniae Prevotella pleuritidis	7096 1256 183	81.023 14.341 2.09	38815	Prevotella micans Klebsiella pneumoniae Prevotella pleuritidis	34067 3154 907	87.768 8.126 2.337	31
89	K. pneumoniae	BAL	10^4	A	Low	5	Klebsiella pneumoniae	3	60	18	Klebsiella pneumoniae	14	77.778	38	Klebsiella pneumoniae	24	63.158	33.5
90	K. pneumoniae	BAL	10^3	A	Low	1	Klebsiella pneumoniae	1	100.0	5	Klebsiella pneumoniae Prevotella micans Klebsiella pneumoniae	3 1 1	60.0 20.0 20.0	13	Klebsiella pneumoniae Prevotella micans Klebsiella pneumoniae Prevotella pleuritidis	6 3 3 1	46.154 23.077 23.077 7.692	ND
91	K. pneumoniae	BAL	10^5	B	Low	4436	Prevotella micans Prevotella pleuritidis Klebsiella pneumoniae	4155 136 98	93.665 3.066 2.209	16662	Prevotella micans Prevotella pleuritidis Klebsiella pneumoniae	15714 539 252	94.31 3.235 1.512	80555	Prevotella micans Prevotella pleuritidis Klebsiella pneumoniae	76930 2440 607	95.5 3.029 0.754	28
92	K. pneumoniae	BAL	10^4	B	Low	13	Klebsiella pneumoniae	10	76.923	33	Klebsiella pneumoniae	23	69.697	67	Klebsiella pneumoniae	45	67.164	33
93	K. pneumoniae	BAL	10^3	B	Low	2	Klebsiella pneumoniae Serratia marcescens	1 1	50.0 50.0	3	Klebsiella pneumoniae Serratia marcescens Klebsiella pneumoniae	1 1 1	33.333 33.333 33.333	11	Klebsiella pneumoniae Prevotella pleuritidis Bacteroides pyogenes Serratia marcescens Prevotella micans	5 2 1 1 1	45.455 18.182 9.091 9.091 9.091	ND
94	K. pneumoniae	BAL	10^5	C	Low	4318	Prevotella micans Klebsiella pneumoniae Prevotella pleuritidis	3059 1022 82	70.843 23.668 1.899	15519	Prevotella micans Klebsiella pneumoniae Prevotella pleuritidis	11657 3084 313	75.114 19.872 2.017	61012	Prevotella micans Klebsiella pneumoniae Prevotella pleuritidis	50617 7732 1387	82.962 12.673 2.273	31
95	K. pneumoniae	BAL	10^4	C	Low	1066	Klebsiella pneumoniae	941	88.274	3208	Klebsiella pneumoniae	2832	88.279	7985	Klebsiella pneumoniae	7052	88.316	33
96	K. pneumoniae	BAL	10^3	C	Low	2	Klebsiella pneumoniae	2	100	11	Klebsiella pneumoniae	8	72.727	18	Klebsiella pneumoniae	11	61.111	38
