# Supplementary material for: Unified metagenomic method for rapid detection of microorganisms in clinical samples
Source: Commun Med (Lond). 2024 Jul 7;4:135. doi: 10.1038/s43856-024-00554-3 (PMC11228040; doi:10.1038/s43856-024-00554-3)
Supplement: Supplementary file 10 — Supplementary Data 9 [file 43856_2024_554_MOESM10_ESM.xlsx]

## Sheet: Sheet1
Sample number	Spiked microorganisms	Sample type	spiked concentration	Triplicate	Sample background	Total classified bacterial reads at 0.5 hrs	Organisms detected at 0.5 hrs	Counts 0.5 hrs	Percentage 0.5 hrs	Total classified bacterial 2 hrs	Organisms detected at 2 hrs	Counts 2 hrs	Percentage 2 hrs	Total classified bacterial reads 24 hrs	Organisms detected at 24 hrs	Counts 24 hrs	Percentage 24 hrs	Ct value
LOD_106	C. albicans	BAL	10^5	A	Light	4260	Prevotella micans Prevotella pleuritidis Candida albicans Candida tropicalis Candida dubliniensis	4086 151 2 1 1	95.915 3.545 0.047 0.023 0.023	16012	Prevotella micans Prevotella pleuritidis Candida albicans Candida tropicalis Candida dubliniensis Candida orthopsilosis Candida parapsilosis	15307 590 16 5 2 1 1	95.597 3.685 0.1 0.031 0.012 0.006 0.006	55428	Prevotella micans Prevotella pleuritidis Candida albicans Candida dubliniensis Candida tropicalis Candida parapsilosis Candida orthopsilosis	53150 1938 30 6 6 4 3	95.89 3.496 0.054 0.011 0.011 0.007 0.005	30
LOD_110	C. albicans	BAL	10^4	B	Light	1035	Prevotella micans Prevotella pleuritidis Cutibacterium acnes Candida albicans	999 17 6 1	96.522 1.643 0.58 0.097	4381	Prevotella micans Prevotella pleuritidis Candida albicans	4258 70 2	97.192 1.598 0.046	25195	Prevotella micans Prevotella pleuritidis Candida albicans	24613 384 8	97.69 1.524 0.032	33
LOD_112	C. albicans	BAL	10^5	C	Light	416	Prevotella micans Candida albicans Cutibacterium acnes Prevotella pleuritidis Candida dubliniensis	385 14 9 6 1	92.548 3.365 2.163 1.442 0.24	1841	Prevotella micans Candida albicans Prevotella pleuritidis Cutibacterium acnes Candida dubliniensis	1741 39 34 17 1	94.568 2.118 1.847 0.923 0.054	10282	Prevotella micans Prevotella pleuritidis Candida albicnas Candida dubliniensis	9870 184 136 4	95.993 1.79 1.323 0.039	34.5
LOD_133	C. albicans	BAL	10^5	A	High	914	Mycoplasma salivarium Anaerococcus murdochii Parvimonas micra Prevotella salivae Prevotella pallens Finegoldia magna Prevotella buccalis Prevotella melaninogenica Pseudomonas aeruginosa Prevotella histicola Streptococcus pneumoniae Anaerococcus vaginalis Peptoniphilus harei Cutibacterium acnes Prevotella nanceiensis Streptococcus viridans Stenotrophomonas maltophilia Anaerococcus obesiensis Prevo…	567 47 40 27 17 17 14 13 12 11 10 8 7 7 7 7 7 7 7 7 6 5 5 5 5	62.035 5.142 4.376 2.954 1.86 1.86 1.532 1.422 1.313 1.204 1.094 0.875 0.766 0.766 0.766 0.766 0.766 0.766 0.766 0.766 0.656 0.547 0.547 0.547 0.547	3794	Mycoplasma salivarium Anaerococcus murdochii Parvimonas micra Prevotella salivae Finegoldia magna Prevotella melaninogenica Prevotella histicola Prevotella pallens Pseudomonas aeruginosa Prevotella buccalis Prevotella nanceiensis Candida albicans Prevotella nigrescens Anaerococcus obesiensis Peptoniphilus harei Neisseria mucosa Anaerococcus vaginalis Prevotella micans Streptococcus pneumoniae Nei…	2297 201 189 99 85 77 67 53 53 46 35 35 34 32 30 29 26 25 24 24 22 20 20 19	60.543 5.298 4.982 2.609 2.24 2.03 1.766 1.397 1.397 1.212 0.923 0.923 0.896 0.843 0.791 0.764 0.685 0.659 0.633 0.633 0.58 0.527 0.527 0.501	30755	Mycoplasma salivarium Anaerococcus murdochii Parvimonas micra Prevotella salivae Finegoldia magna Prevotella melaninogenica Prevotella histicola Prevotella pallens Pseudomonas aeruginosa Prevotella buccalis Candida albicans Prevotella micans Anaerococcus obesiensis Anaerococcus vaginalis Peptoniphilus harei Prevotella nigrescens Prevotella nanceiensis Neisseria mucosa Peptostreptococcus stomatis …	18827 1635 1548 880 659 597 510 426 371 344 339 293 279 255 246 244 231 229 192 178 174 173 172	61.216 5.316 5.033 2.861 2.143 1.941 1.658 1.385 1.206 1.119 1.102 0.953 0.907 0.829 0.8 0.793 0.751 0.745 0.624 0.579 0.566 0.563 0.559	33
LOD_134	C. albicans	BAL	10^4	A	High	3591	Mycoplasma salivarium Parvimonas micra Anaerococcus murdochii Prevotella salivae Pseudomonas aeruginosa Prevotella histicola Prevotella melaninogenica Finegoldia magna Prevotella pallens Prevotella buccalis Prevotella nanceiensis Neisseria mucosa Neisseria meningitidis Anaerococcus obesiensis Cutibacterium acnes Anaerococcus vaginalis Peptostreptococcus stomatis Candida albicans	2603 169 96 89 66 55 52 38 36 33 27 27 26 24 21 20 18 3	72.487 4.706 2.673 2.478 1.838 1.532 1.448 1.058 1.003 0.919 0.752 0.752 0.724 0.668 0.585 0.557 0.501 0.084	16392	Mycoplasma salivarium Parvimonas micra Anaerococcus murdochii Prevotella salivae Pseudomonas aeruginosa Prevotella histicola Prevotella melaninogenica Finegoldia magna Prevotella pallens Prevotella buccalis Anaerococcus obesiensis Neisseria meningitidis Anaerococcus vaginalis Prevotella nanceiensis Cutibacterium acnes Candida albicans	11767 875 532 394 254 248 221 181 176 143 119 112 99 96 87 6	71.785 5.338 3.245 2.404 1.55 1.513 1.348 1.104 1.074 0.872 0.726 0.683 0.604 0.586 0.531 0.037	148017	Mycoplasma salivarium Parvimonas micra Anaerococcus murdochii Prevotella salivae Pseudomonas aeruginosa Prevotella histicola Prevotella melaninogenica Finegoldia magna Prevotella pallens Prevotella buccalis Anaerococcus obesiensis Neisseria meningitidis Anaerococcus vaginalis Candida albicans	107661 7549 4985 3294 2114 2096 2016 1823 1345 1147 1020 929 843 49	72.736 5.1 3.368 2.225 1.428 1.416 1.362 1.232 0.909 0.775 0.689 0.628 0.57 0.033	ND
LOD_136	C. albicans	BAL	10^5	B	High	405	Mycoplasma salivarium Anaerococcus murdochii Parvimonas micra Prevotella micans Pseudomonas aeruginosa Prevotella salivae Finegoldia magna Prevotella melaninogenica Prevotella pallens Prevotella nigrescens Anaerococcus obesiensis Stenotrophomonas maltophilia Prevotella histicola Streptococcus pneumoniae Oligella ureolytica Peptostreptococcus stomatis Prevotella buccalis Candida albicans	245 22 20 20 12 11 10 6 6 5 4 4 4 4 3 3 3 1	60.494 5.432 4.938 4.938 2.963 2.716 2.469 1.481 1.481 1.235 0.988 0.988 0.988 0.988 0.741 0.741 0.741 0.247	1561	Mycoplasma salivarium Prevotella micans Anaerococcus murdochii Parvimonas micra Prevotella salivae Pseudomonas aeruginosa Prevotella histicola Prevotella melaninogenica Prevotella pallens Finegoldia magna Stenotrophomonas maltophilia Prevotella buccalis Anaerococcus obesiensis Neisseria meningitidis Candida albicans Prevotella nigrescens Peptostreptococcus stomatis Neisseria mucosa Prevotella ple…	966 96 73 55 51 30 22 21 19 17 15 12 10 9 9 9 9 8 8	61.883 6.15 4.676 3.523 3.267 1.922 1.409 1.345 1.217 1.089 0.961 0.769 0.641 0.577 0.577 0.577 0.577 0.512 0.512	10559	Mycoplasma salivarium Prevotella micans Anaerococcus murdochii Parvimonas micra Prevotella salivae Pseudomonas aeruginosa Finegoldia magna Prevotella melaninogenica Prevotella pallens Prevotella histicola Stenotrophomonas maltophilia Prevotella buccalis Anaerococcus vaginalis Anaerococcus obesiensis Prevotella pleuritidis Candida albicans Neisseria meningitidis Prevotella nanceiensis Prevotella n…	6341 1229 383 358 243 162 143 137 110 108 83 75 74 71 66 65 63 62 60 58 57	60.053 11.639 3.627 3.39 2.301 1.534 1.354 1.297 1.042 1.023 0.786 0.71 0.701 0.672 0.625 0.616 0.597 0.587 0.568 0.549 0.54	34.5
LOD_137	C. albicans	BAL	10^4	B	High	3793	Mycoplasma salivarium Parvimonas micra Anaerococcus murdochii Prevotella salivae Finegoldia magna Prevotella melaninogenica Prevotella pallens Pseudomonas aeruginosa Prevotella histicola Anaerococcus vaginalis Anaerococcus obesiensis Prevotella nanceiensis Stenotrophomonas maltophilia Prevotella buccalis Prevotella nigrescens Neisseria meningitidis Peptoniphilus harei Neisseria mucosa Candida alb…	2412 212 175 109 105 101 62 58 53 39 32 27 26 24 23 23 19 19 7	63.591 5.589 4.614 2.874 2.768 2.663 1.635 1.529 1.397 1.028 0.844 0.712 0.685 0.633 0.606 0.606 0.501 0.501 0.185	16745	Mycoplasma salivarium Parvimonas micra Anaerococcus murdochii Finegoldia magna Prevotella salivae Prevotella melaninogenica Prevotella histicola Pseudomonas aeruginosa Prevotella pallens Anaerococcus vaginalis Anaerococcus obesiensis Stenotrophomonas maltophilia Prevotella buccalis Peptoniphilus harei Neisseria mucosa Prevotella nanceiensis Candida albicans	10786 923 795 461 440 394 246 244 238 142 140 130 116 110 103 100 30	64.413 5.512 4.748 2.753 2.628 2.353 1.469 1.457 1.421 0.848 0.836 0.776 0.693 0.657 0.615 0.597 0.179	145310	Mycoplasma salivarium Parvimonas micra Anaerococcus murdochii Finegoldia magna Prevotella salivae Prevotella melaninogenica Prevotella histicola Prevotella pallens Pseudomonas aeruginosa Anaerococcus obesiensis Anaerococcus vaginalis Prevotella buccalis Peptoniphilus harei Stenotrophomonas maltophilia Neisseria mucosa Prevotella nanceiensis Peptostreptococcus stomatis Candida albicans	94101 8856 6883 3908 3511 3202 2039 1989 1976 1245 1224 1071 989 916 891 839 736 227	64.759 6.095 4.737 2.689 2.416 2.204 1.403 1.369 1.36 0.857 0.842 0.737 0.681 0.63 0.613 0.577 0.507 0.156	33
LOD_138	C. albicans	BAL	10^3	B	High	3866	Mycoplasma salivarium Parvimonas micra Anaerococcus murdochii Finegoldia magna Prevotella salivae Pseudomonas aeruginosa Prevotella histicola Prevotella melaninogenica Prevotella pallens Prevotella buccalis Anaerococcus vaginalis Peptoniphilus harei Anaerococcus obesiensis Neisseria mucosa Stenotrophomonas maltophilia Peptostreptococcus stomatis Prevotella nanceiensis Candida albicans	2583 224 140 86 81 76 62 52 46 39 33 28 27 27 23 22 21 1	66.813 5.794 3.621 2.225 2.095 1.966 1.604 1.345 1.19 1.009 0.854 0.724 0.698 0.698 0.595 0.569 0.543 0.026	16849	Mycoplasma salivarium Parvimonas micra Anaerococcus murdochii Prevotella salivae Finegoldia magna Pseudomonas aeruginosa Prevotella pallens Prevotella melaninogenica Prevotella histicola Anaerococcus vaginalis Prevotella buccalis Anaerococcus obesiensis Peptoniphilus harei Stenotrophomonas maltophilia Rothia mucilaginosa Neisseria mucosa Prevotella nanceiensis Candida albicans	11151 1038 708 388 347 295 234 232 228 168 142 140 106 100 96 96 88 2	66.182 6.161 4.202 2.303 2.059 1.751 1.389 1.377 1.353 0.997 0.843 0.831 0.629 0.594 0.57 0.57 0.522 0.012	142670	Mycoplasma salivarium Parvimonas micra Anaerococcus murdochii Prevotella salivae Finegoldia magna Pseudomonas aeruginosa Prevotella melaninogenica Prevotella histicola Prevotella pallens Anaerococcus obesiensis Anaerococcus vaginalis Prevotella buccalis Peptoniphilus harei Rothia mucilaginosa Prevotella nanceiensis Neisseria mucosa Stenotrophomonas maltophilia Candida albicans	95249 8899 6172 3315 2865 2225 1928 1924 1885 1336 1290 1027 810 797 780 749 728 30	66.762 6.237 4.326 2.324 2.008 1.56 1.351 1.349 1.321 0.936 0.904 0.72 0.568 0.559 0.547 0.525 0.51 0.021	ND
LOD_140	C. albicans	BAL	10^4	C	High	737	Mycoplasma salivarium Prevotella micans Anaerococcus murdochii Prevotella salivae Parvimonas micra Pseudomonas aeruginosa Prevotella melaninogenica Prevotella pallens Finegoldia magna Prevotella buccalis Neisseria mucosa Prevotella histicola Prevotella nigrescens Prevotella oulorum Prevotella nanceiensis Stenotrophomonas maltophilia Citrobacter koseri Streptococcus pneumoniae Peptostreptococcus s…	443 40 29 27 24 17 17 16 12 10 10 10 8 6 5 4 4 4 4 3	60.109 5.427 3.935 3.664 3.256 2.307 2.307 2.171 1.628 1.357 1.357 1.357 1.085 0.814 0.678 0.543 0.543 0.543 0.543 0.407	3020	Mycoplasma salivarium Prevotella micans Anaerococcus murdochii Prevotella salivae Parvimonas micra Prevotella melaninogenica Pseudomonas aeruginosa Prevotella pallens Finegoldia magna Prevotella histicola Prevotella buccalis Neisseria mucosa Prevotella nigrescens Prevotella nanceiensis Neisseria meningitidis Citrobacter koseri Anaerococcus vaginalis Peptostreptococcus stomatis Candida albicans Ca…	1835 163 126 112 104 59 56 56 44 43 35 29 25 24 23 18 18 18 6 1	60.762 5.397 4.172 3.709 3.444 1.954 1.854 1.854 1.457 1.424 1.159 0.96 0.828 0.795 0.762 0.596 0.596 0.596 0.199 0.033	20635	Mycoplasma salivarium Prevotella micans Anaerococcus murdochii Parvimonas micra Prevotella salivae Prevotella melaninogenica Finegoldia magna Pseudomonas aeruginosa Prevotella histicola Prevotella pallens Prevotella buccalis Neisseria mucosa Prevotella nigrescens Anaerococcus obesiensis Neisseria meningitidis Anaerococcus vaginalis Prevotella nanceiensis Candida albicans Candida dubliniensis	11973 1846 937 846 621 373 364 349 309 275 223 158 151 138 132 131 119 66 1	58.023 8.946 4.541 4.1 3.009 1.808 1.764 1.691 1.497 1.333 1.081 0.766 0.732 0.669 0.64 0.635 0.577 0.32 0.005	34.5
LOD_141	C. albicans	BAL	10^3	C	High	3485	Mycoplasma salivarium Parvimonas micra Anaerococcus murdochii Neisseria mucosa Finegoldia magna Prevotella salivae Prevotella melaninogenica Pseudomonas aeruginosa Anaerococcus obesiensis Prevotella histicola Prevotella buccalis Prevotella nanceiensis Prevotella pallens Anaerococcus vaginalis Neisseria meningitidis Stenotrophomonas maltophilia Candida albicans	2253 227 161 92 91 57 55 52 38 29 28 27 25 22 21 19 1	64.648 6.514 4.62 2.64 2.611 1.636 1.578 1.492 1.09 0.832 0.803 0.775 0.717 0.631 0.603 0.545 0.029	15075	Mycoplasma salivarium Parvimonas micra Anaerococcus murdochii Neisseria mucosa Finegoldia magna Prevotella salivae Prevotella melaninogenica Pseudomonas aeruginosa Prevotella pallens Anaerococcus obesiensis Anaerococcus vaginalis Prevotella histicola Prevotella buccalis Prevotella nanceiensis Peptoniphilus harei Neisseria meningitidis Candida albicans	9757 978 600 397 378 320 241 226 188 145 133 132 100 92 83 79 6	64.723 6.488 3.98 2.633 2.507 2.123 1.599 1.499 1.247 0.962 0.882 0.876 0.663 0.61 0.551 0.524 0.04	129153	Mycoplasma salivarium Parvimonas micra Anaerococcus murdochii Finegoldia magna Neisseria mucosa Prevotella salivae Prevotella melaninogenica Prevotella pallens Pseudomonas aeruginosa Anaerococcus obesiensis Anaerococcus vaginalis Prevotella histicola Prevotella buccalis Peptoniphilus harei Prevotella nanceiensis Peptostreptococcus stomatis Candida albicans	84036 8449 5345 3354 3236 2691 1848 1708 1578 1255 1193 1080 878 829 708 668 103	65.067 6.542 4.139 2.597 2.506 2.084 1.431 1.322 1.222 0.972 0.924 0.836 0.68 0.642 0.548 0.517 0.08	33
LOD_107	C. albicans	BAL	10^4	A	Light	5403	Prevotella micans Prevotella pleuritidis	5219 159	96.594 2.943	19676	Prevotella micans Prevotella pleuritidis	19012 566	96.625 2.877	67461	Prevotella micans Prevotella pleuritidis	65189 1927	96.632 2.856	34.5
LOD_108	C. albicans	BAL	10^3	A	Light	6518	Prevotella micans Prevotella pleuritidis	6280 203	96.349 3.114	24140	Prevotella micans Prevotella pleuritidis	23313 714	96.574 2.958	83558	Prevotella micans Prevotella pleuritidis	80749 2364	96.638 2.829	33
LOD_109	C. albicans	BAL	10^5	B	Light	0	0	0	0	625	Paracoccus yeei Candida albicans Cutibacterium acnes Prevotella micans Staphylococcus epidermidis Haemophilus influenzae Streptococcus pneumoniae Acinetobacter johnsonii Streptococcus gordonii Haemophilus aegyptius Streptococcus oralis Moraxella osloensis Haemophilus parahaemolyticus Prevotella nanceiensis Haemophilus parainfluenzae Streptococcus mitis Gemella haemolysans	172 166 108 17 16 14 13 11 10 9 8 7 5 4 4 4 4	27.52 26.56 17.28 2.72 2.56 2.24 2.08 1.76 1.6 1.44 1.28 1.12 0.8 0.64 0.64 0.64 0.64	1402	Paracoccus yeei Candida albicans Cutibacterium acnes Prevotella micans Staphylococcus epidermidis Haemophilus influenzae Streptococcus pneumoniae Haemophilus aegyptius Acinetobacter johnsonii Streptococcus gordonii Streptococcus oralis Moraxella osloensis Prevotella nanceiensis Fusobacterium massiliense Streptococcus mitis Acinetobacter radioresistens Streptococcus sp. FDAARGOS_256 Candida dublin…	375 360 252 57 35 32 23 23 22 17 14 13 10 10 10 10 8 1	26.748 25.678 17.974 4.066 2.496 2.282 1.641 1.641 1.569 1.213 0.999 0.927 0.713 0.713 0.713 0.713 0.571 0.071	ND
LOD_111	C. albicans	BAL	10^3	B	Light	3214	Prevotella micans Prevotella pleuritidis	3135 66	97.542 2.054	13196	Prevotella micans Prevotella pleuritidis	12901 243	97.764 1.841	77680	Prevotella micans Prevotella pleuritidis	75896 1470	97.703 1.892	34.5
LOD_113	C. albicans	BAL	10^4	C	Light	991	Prevotella micans Candida albicans Prevotella pleuritidis Cutibacterium acnes	880 56 26 20	88.799 5.651 2.624 2.018	4069	Prevotella micans Candida albicans Prevotella pleuritidis Cutibacterium acnes Candida dubliniensis	3620 249 87 73 1	88.965 6.119 2.138 1.794 0.025	22368	Prevotella micans Candida albicans Prevotella pleuritidis Cutibacterium acnes Candida dubliniensis	20427 1052 407 300 6	91.322 4.703 1.82 1.341 0.027	33
LOD_114	C. albicans	BAL	10^3	C	Light	23	Cutibacterium acnes Staphylococcus epidermidis	22 1	95.652 4.348	74	Cutibacterium acnes Corynebacterium amycolatum Candida albicans Escherichia coli Staphylococcus epidermidis	68 2 2 1 1	91.892 2.703 2.703 1.351 1.351	284	Cutibacterium acnes Candida albicans Corynebacterium amycolatum Prevotella micans Escherichia coli Staphylococcus epidermidis	261 9 3 3 3 2	91.901 3.169 1.056 1.056 1.056 0.704	ND
LOD_135	C. albicans	BAL	10^3	A	High	1512	Mycoplasma salivarium Parvimonas micra Anaerococcus murdochii Pseudomonas aeruginosa Prevotella salivae Prevotella histicola Finegoldia magna Prevotella melaninogenica Prevotella buccalis Prevotella pallens Peptostreptococcus stomatis Prevotella nanceiensis Anaerococcus vaginalis	1080 63 58 39 35 23 20 19 12 11 9 8 8	71.429 4.167 3.836 2.579 2.315 1.521 1.323 1.257 0.794 0.728 0.595 0.529 0.529	6729	Mycoplasma salivarium Parvimonas micra Anaerococcus murdochii Prevotella salivae Pseudomonas aeruginosa Finegoldia magna Prevotella histicola Prevotella melaninogenica Prevotella buccalis Prevotella pallens Anaerococcus obesiensis Neisseria meningitidis Anaerococcus vaginalis Peptostreptococcus stomatis Prevotella nanceiensis Prevotella nigrescens	4782 296 257 184 132 105 103 87 66 50 50 41 37 36 36 35	71.066 4.399 3.819 2.734 1.962 1.56 1.531 1.293 0.981 0.743 0.743 0.609 0.55 0.535 0.535 0.52	59542	Mycoplasma salivarium Parvimonas micra Anaerococcus murdochii Prevotella salivae Pseudomonas aeruginosa Finegoldia magna Prevotella histicola Prevotella melaninogenica Prevotella pallens Prevotella buccalis Anaerococcus obesiensis Prevotella nanceiensis Peptostreptococcus stomatis Anaerococcus vaginalis Neisseria meningitidis Candida albicans	42794 2770 2132 1542 1050 972 846 746 541 534 394 353 326 324 299 4	71.872 4.652 3.581 2.59 1.763 1.632 1.421 1.253 0.909 0.897 0.662 0.593 0.548 0.544 0.502 0.007	ND
LOD_139	C. albicans	BAL	10^5	C	High	2340	Mycoplasma salivarium Anaerococcus murdochii Parvimonas micra Pseudomonas aeruginosa Finegoldia magna Prevotella salivae Prevotella pallens Prevotella melaninogenica Prevotella histicola Rothia mucilaginosa Candida albicans Peptoniphilus harei Prevotella nanceiensis Anaerococcus obesiensis Anaerococcus vaginalis Stenotrophomonas maltophilia Citrobacter koseri Prevotella jejuni Prevotella nigresce…	1427 132 96 60 56 53 53 42 29 25 22 20 20 19 18 18 16 15 15 14 12 12	60.983 5.641 4.103 2.564 2.393 2.265 2.265 1.795 1.239 1.068 0.94 0.855 0.855 0.812 0.769 0.769 0.684 0.641 0.641 0.598 0.513 0.513	9654	Mycoplasma salivarium Anaerococcus murdochii Parvimonas micra Prevotella salivae Finegoldia magna Pseudomonas aeruginosa Prevotella pallens Prevotella melaninogenica Prevotella histicola Rothia mucilaginosa Candida albicans Peptoniphilus harei Neisseria mucosa Citrobacter koseri Anaerococcus obesiensis Anaerococcus vaginalis Prevotella buccalis Prevotella nanceiensis Prevotella micans Stenotropho…	5886 522 464 228 226 208 178 170 128 95 87 84 78 75 74 73 70 65 59 58 55 54 53	60.97 5.407 4.806 2.362 2.341 2.155 1.844 1.761 1.326 0.984 0.901 0.87 0.808 0.777 0.767 0.756 0.725 0.673 0.611 0.601 0.57 0.559 0.549	81023	Mycoplasma salivarium Anaerococcus murdochii Parvimonas micra Finegoldia magna Prevotella salivae Prevotella melaninogenica Prevotella pallens Pseudomonas aeruginosa Prevotella histicola Rothia mucilaginosa Candida albicans Anaerococcus obesiensis Prevotella micans Neisseria mucosa Peptoniphilus harei Anaerococcus vaginalis Prevotella nigrescens Citrobacter koseri Prevotella nanceiensis Prevotell…	49635 4557 3863 1959 1928 1576 1392 1299 1047 803 751 704 674 636 625 619 595 526 520 507 479 418 5	61.26 5.624 4.768 2.418 2.38 1.945 1.718 1.603 1.292 0.991 0.927 0.869 0.832 0.785 0.771 0.764 0.734 0.649 0.642 0.626 0.591 0.516 0.006	ND
