# Supplementary material for: Unified metagenomic method for rapid detection of microorganisms in clinical samples
Source: Commun Med (Lond). 2024 Jul 7;4:135. doi: 10.1038/s43856-024-00554-3 (PMC11228040; doi:10.1038/s43856-024-00554-3)
Supplement: Supplementary file 11 — Supplementary Data 10 [file 43856_2024_554_MOESM11_ESM.xlsx]

## Sheet: Sheet1
Sample	Sample number	Target PCR resutls	Sample type	Total bacterial/fungi classified 0.5 hrs	Orgnaisms detected at 0.5 hrs	Counts 0.5 hrs	Percentage 0.5 hrs	1 read	3 reads	5 reads	10 reads	Total human reads classified 2h	Percentage human reads 2h	Total bacterial reads classified 2 hrs	Organisms detected at 2 hrs	Counts 2 hrs	Percentage 2 hrs	1 Read	3 Reads	5 Reads	10 reads	Total bacterial classified reads at 24 hrs	Organisms detected at 24 hrs	Reads at 24 hrs	Percentage 24 hrs	1 Read	3 reads	5 reads	10 reads
1	1	SARSCov-2 PIV3	Swabs	1209	Severe acute respiratory syndrome-related coronavirus Human gammaherpesvirus 4	731 261 122	60.463 21.588 10.091	FN	FN	FN	FN	6205	53.275	5004	Severe acute respiratory syndrome-related coronavirus Human gammaherpesvirus 4 Acinetobacter johnsonii Rothia mucilaginosa Escherichia coli	2878 1188 525 55 51	57.514 23.741 10.492 1.099 1.019	FN	FN	FN	FN	35743	Severe acute respiratory syndrome-related coronavirus Human gammaherpesvirus 4 Acinetobacter johnsonii Escherichia coli Cutibacterium acnes	19795 8953 3812 426 383 380	55.381 25.048 10.665 1.192 1.072 1.063	FN	FN	FN	FN
2	2	PIV1	Swabs	67	Streptococcus salivarius Candida albicans	17 1	25.373	FN	FN	FN	FN	71	10.472	263	Streptococcus salivarius Prevotella melaninogenica Moraxella catarrhalis Streptococcus sp. FDAARGOS_192 Veillonella parvula Prevotella histicola Prevotella salivae Candida albicans	45 34 31 27 23 13 11 1	17.11 12.928 11.787 10.266 8.745 4.943 4.183	FN	FN	FN	FN	1846	Moraxella catarrhalis Prevotella melaninogenica Streptococcus salivarius Prevotella salivae Streptococcus sp. FDAARGOS_192 Veillonella parvula Prevotella histicola Streptococcus gordonii Capnocytophaga sp. FDAARGOS_737 Streptococcus equinus Fusobacterium nucleatum Streptococcus viridans Prevotella oulorum Moraxella nonliquefaciens Rothia dentocariosa Prevotella jejuni Prevotella scopos Candida al…	283 221 208 174 170 143 120 43 42 40 35 34 34 32 25 23 20 20 3 1	15.33 11.972 11.268 9.426 9.209 7.746 6.501 2.329 2.275 2.167 1.896 1.842 1.842 1.733 1.354 1.246 1.083 1.083	TP	FN	FN	FN
3	3	SARSCov-2	Swabs	4903	Streptococcus oralis Streptococcus mitis Haemophilus parainfluenzae Prevotella nigrescens Streptococcus pneumoniae Gemella haemolysans Prevotella denticola Streptococcus sp. FDAARGOS_256 Veillonella parvula Rothia mucilaginosa Streptococcus gordonii Prevotella melaninogenica Streptococcus salivarius Streptococcus viridans Rothia dentocariosa Haemophilus influenzae Parvimonas micra Severe acute re…	978 537 469 329 306 276 209 162 156 145 140 130 92 90 76 66 50 1	19.947 10.952 9.566 6.71 6.241 5.629 4.263 3.304 3.182 2.957 2.855 2.651 1.876 1.836 1.55 1.346 1.02	TP	FN	FN	FN	62902	60.58	21633	Streptococcus oralis Streptococcus mitis Haemophilus parainfluenzae Prevotella nigrescens Streptococcus pneumoniae Gemella haemolysans Prevotella denticola Streptococcus sp. FDAARGOS_256 Veillonella parvula Rothia mucilaginosa Streptococcus gordonii Prevotella melaninogenica Streptococcus salivarius Streptococcus viridans Rothia dentocariosa Haemophilus influenzae Parvimonas micra Severe acute re…	4440 2333 2135 1508 1441 1183 882 706 704 629 567 510 450 406 318 259 217 6	20.524 10.784 9.869 6.971 6.661 5.468 4.077 3.264 3.254 2.908 2.621 2.358 2.08 1.877 1.47 1.197 1.003	TP	TP	TP	TP	169519	Streptococcus oralis Streptococcus mitis Haemophilus parainfluenzae Prevotella nigrescens Streptococcus pneumoniae Gemella haemolysans Prevotella denticola Veillonella parvula Streptococcus sp. FDAARGOS_256 Rothia mucilaginosa Streptococcus gordonii Prevotella melaninogenica Streptococcus salivarius Streptococcus viridans Rothia dentocariosa Haemophilus influenzae Prevotella oris Parvimonas micra…	34216 18207 16957 11801 11148 9793 7084 5842 5657 4697 4444 4051 3585 3018 2356 2122 1808 1712 34	20.184 10.74 10.003 6.961 6.576 5.777 4.179 3.446 3.337 2.771 2.622 2.39 2.115 1.78 1.39 1.252 1.067 1.01	TP	TP	TP	TP
4	4	PIV1	Swabs	1207	Prevotella histicola Streptococcus pneumoniae Prevotella melaninogenica Streptococcus mitis Streptococcus viridans Veillonella parvula Streptococcus oralis Prevotella jejuni Streptococcus gordonii Streptococcus salivarius	248 190 166 148 119 100 76 22 16 13	20.547 15.742 13.753 12.262 9.859 8.285 6.297 1.823 1.326 1.077	FN	FN	FN	FN	58447	80.291	5310	Prevotella histicola Streptococcus pneumoniae Prevotella melaninogenica Streptococcus mitis Streptococcus viridans Veillonella parvula Streptococcus oralis Prevotella jejuni Streptococcus gordonii Human respirovirus 1	1039 937 724 674 541 387 325 89 68 8	19.567 17.646 13.635 12.693 10.188 7.288 6.121 1.676 1.281	TP	TP	TP	FN	53309	Prevotella histicola Streptococcus pneumoniae Prevotella melaninogenica Streptococcus mitis Streptococcus viridans Veillonella parvula Streptococcus oralis Prevotella jejuni Streptococcus gordonii Streptococcus salivarius Human respirovirus 1	10821 9482 7128 6968 5003 3582 3245 927 616 558 24	20.299 17.787 13.371 13.071 9.385 6.719 6.087 1.739 1.156 1.047	TP	TP	TP	TP
6	5	SARSCov-2	Swabs	7	Severe acute respiratory syndrome-related coronavirus	3	14.286	TP	TP	FN	FN	0	0	16	Severe acute respiratory syndrome-related coronavirus	5		TP	TP	TP	FN	49	Severe acute respiratory syndrome-related coronavirus	5		TP	TP	TP	FN
5	6	PIV3	Swabs	4615	Streptococcus salivarius Streptococcus sp. FDAARGOS_192 Moraxella catarrhalis Streptococcus gordonii Veillonella parvula Prevotella melaninogenica Streptococcus equinus Rothia mucilaginosa Rothia dentocariosa Granulicatella adiacens Streptococcus viridans Moraxella nonliquefaciens Prevotella histicola Schaalia odontolytica Prevotella salivae Streptococcus oralis Human respirovirus 3	1104 821 381 286 278 253 246 181 146 140 140 117 80 79 54 51 3	23.922 17.79 8.256 6.197 6.024 5.482 5.33 3.922 3.164 3.034 3.034 2.535 1.733 1.712 1.17 1.105	TP	TP	FN	FN	150785	81.724	19402	Streptococcus salivarius Streptococcus sp. FDAARGOS_192 Moraxella catarrhalis Streptococcus gordonii Veillonella parvula Streptococcus equinus Prevotella melaninogenica Rothia mucilaginosa Streptococcus viridans Rothia dentocariosa Granulicatella adiacens Moraxella nonliquefaciens Prevotella histicola Schaalia odontolytica Prevotella salivae Candida albicans Human respirovirus 3	4733 3418 1674 1168 1152 1107 1016 667 621 619 556 457 395 348 258 7 14	24.394 17.617 8.628 6.02 5.938 5.706 5.237 3.438 3.201 3.19 2.866 2.355 2.036 1.794 1.33	TP	TP	TP	TP	177252	Streptococcus salivarius Streptococcus sp. FDAARGOS_192 Moraxella catarrhalis Streptococcus gordonii Veillonella parvula Streptococcus equinus Prevotella melaninogenica Streptococcus viridans Rothia mucilaginosa Rothia dentocariosa Granulicatella adiacens Prevotella histicola Moraxella nonliquefaciens Schaalia odontolytica Prevotella salivae Candida albicans Human respirovirus 3	43565 31443 15404 11178 10620 9772 9166 5894 5726 5596 4827 3861 3781 3147 2221 62 145	24.578 17.739 8.69 6.306 5.991 5.513 5.171 3.325 3.23 3.157 2.723 2.178 2.133 1.775 1.253	TP	TP	TP	TP
7	7	RSV	Swabs	9795	Streptococcus viridans Prevotella melaninogenica Gemella haemolysans Prevotella pallens Prevotella histicola Neisseria mucosa Haemophilus parainfluenzae Veillonella parvula Prevotella nanceiensis Prevotella salivae Streptococcus sanguinis Moraxella nonliquefaciens Gemella sanguinis Streptococcus salivarius Prevotella jejuni Granulicatella adiacens Streptococcus oralis Rothia mucilaginosa Human or…	1462 1451 782 703 628 573 496 425 415 335 304 286 237 149 133 125 113 100 1	14.926 14.814 7.984 7.177 6.411 5.85 5.064 4.339 4.237 3.42 3.104 2.92 2.42 1.521 1.358 1.276 1.154 1.021	TP	FN	FN	FN	134	0.102	36223	Prevotella melaninogenica Streptococcus viridans Gemella haemolysans Prevotella pallens Prevotella histicola Neisseria mucosa Haemophilus parainfluenzae Veillonella parvula Prevotella nanceiensis Prevotella salivae Streptococcus sanguinis Moraxella nonliquefaciens Gemella sanguinis Prevotella jejuni Streptococcus salivarius Granulicatella adiacens Streptococcus oralis Human orthopneumovirus	5406 5402 2973 2598 2254 2037 1828 1536 1497 1241 1162 1067 908 528 528 439 424 3	14.924 14.913 8.207 7.172 6.223 5.623 5.047 4.24 4.133 3.426 3.208 2.946 2.507 1.458 1.458 1.212 1.171	TP	TP	FN	FN	104242	Prevotella melaninogenica Streptococcus viridans Gemella haemolysans Prevotella pallens Prevotella histicola Neisseria mucosa Haemophilus parainfluenzae Veillonella parvula Prevotella nanceiensis Prevotella salivae Streptococcus sanguinis Moraxella nonliquefaciens Gemella sanguinis Streptococcus salivarius Prevotella jejuni Granulicatella adiacens Streptococcus oralis Human orthopneumovirus Sever…	15501 15227 8461 7717 6603 5738 5270 4499 4249 3450 3347 3165 2666 1583 1521 1281 1239 10 7 2	14.87 14.607 8.117 7.403 6.334 5.504 5.056 4.316 4.076 3.31 3.211 3.036 2.558 1.519 1.459 1.229 1.189	TP	TP	TP	FN
8	8	PIV1	Swabs	11296	Streptococcus pneumoniae Gemella haemolysans Streptococcus mitis Haemophilus parainfluenzae Prevotella nanceiensis Streptococcus oralis Neisseria mucosa Fusobacterium periodonticum Escherichia coli Acinetobacter johnsonii Streptococcus sp. FDAARGOS_256 Human respirovirus 1	3295 2695 1038 1023 779 676 570 161 141 118 115 1	29.17 23.858 9.189 9.056 6.896 5.984 5.046 1.425 1.248 1.045 1.018	TP	FN	FN	FN	6155	64.007	42556	Streptococcus pneumoniae Gemella haemolysans Streptococcus mitis Haemophilus parainfluenzae Prevotella nanceiensis Streptococcus oralis Neisseria mucosa Fusobacterium periodonticum Escherichia coli Streptococcus sp. FDAARGOS_256 Human respirovirus 1	12345 10155 3949 3911 3047 2523 2056 605 477 456 1	29.009 23.863 9.28 9.19 7.16 5.929 4.831 1.422 1.121 1.072	TP	FN	FN	FN	124419	Streptococcus pneumoniae Gemella haemolysans Streptococcus mitis Haemophilus parainfluenzae Prevotella nanceiensis Streptococcus oralis Neisseria mucosa Fusobacterium periodonticum Escherichia coli Streptococcus sp. FDAARGOS_256 Human respirovirus 1	35900 29697 11555 11283 9236 7305 6007 1797 1469 1344 7	28.854 23.869 9.287 9.069 7.423 5.871 4.828 1.444 1.181 1.08	TP	TP	TP	FN
9	9	EV/RV	Swabs	12247	Streptococcus salivarius Prevotella pallens Prevotella melaninogenica Streptococcus viridans Streptococcus sp. FDAARGOS_192 Streptococcus sanguinis Streptococcus equinus Prevotella jejuni Rothia mucilaginosa Streptococcus pneumoniae Streptococcus intermedius Gemella sanguinis Veillonella parvula Streptococcus mitis Streptococcus oralis Gemella morbillorum Gemella haemolysans Fusobacterium pseudop…	1846 1107 1024 862 779 609 529 522 500 490 322 293 289 281 251 214 210 162 149 136 1	15.073 9.039 8.361 7.038 6.361 4.973 4.319 4.262 4.083 4.001 2.629 2.392 2.36 2.294 2.049 1.747 1.715 1.323 1.217 1.11	TP	FN	FN	FN	17857	13.73	46423	Streptococcus salivarius Prevotella pallens Prevotella melaninogenica Streptococcus viridans Streptococcus sp. FDAARGOS_192 Streptococcus sanguinis Streptococcus equinus Prevotella jejuni Rothia mucilaginosa Streptococcus pneumoniae Streptococcus intermedius Gemella sanguinis Streptococcus mitis Veillonella parvula Streptococcus oralis Gemella morbillorum Gemella haemolysans Fusobacterium pseudop…	7056 3910 3727 3321 3097 2295 2126 2034 1874 1824 1223 1189 1150 1071 907 807 797 630 604 581 9	15.199 8.423 8.028 7.154 6.671 4.944 4.58 4.381 4.037 3.929 2.634 2.561 2.477 2.307 1.954 1.738 1.717 1.357 1.301 1.252	TP	TP	TP	FN	136587	Streptococcus salivarius Prevotella pallens Prevotella melaninogenica Streptococcus viridans Streptococcus sp. FDAARGOS_192 Streptococcus sanguinis Streptococcus equinus Prevotella jejuni Rothia mucilaginosa Streptococcus pneumoniae Streptococcus intermedius Gemella sanguinis Streptococcus mitis Veillonella parvula Streptococcus oralis Gemella haemolysans Gemella morbillorum Prevotella nanceiensi…	20595 11834 10976 9505 9284 6617 6370 6028 5707 5203 3649 3556 3344 3064 2577 2366 2354 1878 1816 1598 20	15.078 8.664 8.036 6.959 6.797 4.845 4.664 4.413 4.178 3.809 2.672 2.603 2.448 2.243 1.887 1.732 1.723 1.375 1.33 1.17	TP	TP	TP	TP
10	10	PIV2	Swabs	429	Rothia mucilaginosa Acinetobacter johnsonii Streptococcus oralis Cutibacterium acnes Fusobacterium periodonticum Escherichia coli Shigella flexneri Granulicatella adiacens Streptococcus sp. FDAARGOS_256 Human orthorubulavirus 2	162 48 44 43 33 29 14 12 11 1	37.762 11.189 10.256 10.023 7.692 6.76 3.263 2.797 2.564	TP	FN	FN	FN	5016	70.837	1640	Rothia mucilaginosa Streptococcus oralis Acinetobacter johnsonii Cutibacterium acnes Fusobacterium periodonticum Escherichia coli Shigella flexneri Granulicatella adiacens Streptococcus sp. FDAARGOS_256 Prevotella oris Klebsiella pneumoniae Human orthorubulavirus 2	608 180 151 149 125 115 63 53 32 19 17 2	37.073 10.976 9.207 9.085 7.622 7.012 3.841 3.232 1.951 1.159 1.037	TP	FN	FN	FN	4783	Rothia mucilaginosa Streptococcus oralis Acinetobacter johnsonii Cutibacterium acnes Fusobacterium periodonticum Escherichia coli Granulicatella adiacens Shigella flexneri Streptococcus sp. FDAARGOS_256 Capnocytophaga ochracea Human orthorubulavirus 2	1758 543 460 425 355 307 172 171 101 53 50 3	36.755 11.353 9.617 8.886 7.422 6.419 3.596 3.575 2.112 1.108 1.045	TP	TP	FN	FN
11	11	SARSCov2	Sputum	6421	Rothia mucilaginosa Streptococcus mitis Streptococcus pneumoniae Streptococcus oralis Severe acute respiratory syndrome-related coronavirus	5628 182 146 114 90	87.65 2.834 2.274 1.775	TP	TP	TP	TP	22274	30.662	34038	Rothia mucilaginosa Streptococcus mitis Streptococcus pneumoniae Streptococcus oralis Severe acute respiratory syndrome-related coronavirus Prevotella histicola	29765 1014 835 549 413 395	87.446 2.979 2.453 1.613 1.16	TP	TP	TP	TP	223036	Rothia mucilaginosa Streptococcus mitis Streptococcus pneumoniae Streptococcus oralis Prevotella histicola Severe acute respiratory syndrome-related coronavirus	196693 6216 5138 3450 2555 2419	88.189 2.787 2.304 1.547 1.146 1.085	TP	TP	TP	TP
12	12	EV/RV	swabs	4891	Neisseria mucosa Veillonella parvula Prevotella melaninogenica Streptococcus viridans Neisseria meningitidis Haemophilus parainfluenzae Neisseria cinerea Streptococcus salivarius Streptococcus gordonii Human gammaherpesvirus 4 Candida albicans Candida dubliniensis Rhinovirus A	2096 963 420 295 269 150 121 52 50 38 23 2 1	42.854 19.689 8.587 6.031 5.5 3.067 2.474 1.063 1.022 0.777	TP	FN	FN	FN	18744	23.426	18358	Neisseria mucosa Veillonella parvula Prevotella melaninogenica Neisseria meningitidis Streptococcus viridans Haemophilus parainfluenzae Neisseria cinerea Streptococcus salivarius Human gammaherpesvirus 4 Candida albicans Rhinovirus A	7798 3527 1667 1059 1052 594 501 217 136 64 3	42.477 19.212 9.081 5.769 5.73 3.236 2.729 1.182	TP	TP	FN	FN	121690	Neisseria mucosa Veillonella parvula Prevotella melaninogenica Streptococcus viridans Neisseria meningitidis Haemophilus parainfluenzae Neisseria cinerea Streptococcus salivarius Human gammaherpesvirus 4 Candida albicans Rhinovirus A	52156 23612 11039 6889 6658 3936 3164 1304 1072 413 19	42.86 19.403 9.071 5.661 5.471 3.234 2.6 1.072	TP	TP	TP	TP
13	13	PIV1	swabs	9479	Moraxella nonliquefaciens Rothia mucilaginosa Streptococcus pneumoniae Haemophilus influenzae Streptococcus sanguinis Veillonella parvula Streptococcus salivarius Streptococcus mitis Moraxella catarrhalis Streptococcus oralis Streptococcus viridans	6315 511 353 250 243 219 200 191 181 160 140	66.621 5.391 3.724 2.637 2.564 2.31 2.11 2.015 1.909 1.688 1.477	FN	FN	FN	FN	6316	58.95	37791	Moraxella nonliquefaciens Rothia mucilaginosa Streptococcus pneumoniae Haemophilus influenzae Streptococcus sanguinis Streptococcus salivarius Moraxella catarrhalis Veillonella parvula Streptococcus mitis Streptococcus oralis Streptococcus viridans Human respirovirus 1	25188 2105 1392 996 996 822 757 756 755 663 500 1	66.651 5.57 3.683 2.636 2.636 2.175 2.003 2.0 1.998 1.754 1.323	TP	FN	FN	FN	323638	Moraxella nonliquefaciens Rothia mucilaginosa Streptococcus pneumoniae Streptococcus sanguinis Haemophilus influenzae Streptococcus salivarius Streptococcus mitis Moraxella catarrhalis Veillonella parvula Streptococcus oralis Streptococcus viridans Human respirovirus 1	217732 18008 11949 8276 8069 6759 6593 6539 6178 5764 4233 1	67.276 5.564 3.692 2.557 2.493 2.088 2.037 2.02 1.909 1.781 1.308	TP	FN	FN	FN
14	14	RSV	swab	3	Respiratory syncitial virus	3		TP	TP	FN	Fn	175	93.583	5	Respiratory syncitial virus	5		TP	TP	TP	FN	16	Respiratory syncitial virus	16		TP	TP	TP	TP
15	15	EV/RV	Swabs	4868	Prevotella melaninogenica Streptococcus pneumoniae Prevotella nanceiensis Rothia mucilaginosa Staphylococcus aureus Streptococcus mitis Veillonella parvula Prevotella jejuni Streptococcus oralis Prevotella scopos Candida albicans Rhinovirus A	1611 935 508 473 254 226 168 145 109 96 5 5	33.094 19.207 10.435 9.717 5.218 4.643 3.451 2.979 2.239 1.972	TP	TP	TP	FN	89407	58.686	19947	Prevotella melaninogenica Streptococcus pneumoniae Prevotella nanceiensis Rothia mucilaginosa Staphylococcus aureus Streptococcus mitis Prevotella jejuni Veillonella parvula Streptococcus oralis Prevotella scopos Candida albicans Rhinovirus A	6675 3958 2152 1742 1019 941 651 616 444 388 14 11	33.464 19.843 10.789 8.733 5.109 4.718 3.264 3.088 2.226 1.945	TP	TP	TP	TP	169035	Prevotella melaninogenica Streptococcus pneumoniae Prevotella nanceiensis Rothia mucilaginosa Staphylococcus aureus Streptococcus mitis Prevotella jejuni Veillonella parvula Streptococcus oralis Prevotella scopos Candida albicans Rhinovirus A	56301 33530 18587 14911 8696 8325 5220 4603 3709 3370 109 80	33.307 19.836 10.996 8.821 5.144 4.925 3.088 2.723 2.194 1.994	TP	TP	TP	TP
16	16	RSV	Swabs	9539	Streptococcus pneumoniae Haemophilus influenzae Moraxella nonliquefaciens Corynebacterium propinquum Moraxella catarrhalis Haemophilus aegyptius Streptococcus oralis Streptococcus pyogenes Human orthopneumovirus	7906 369 278 259 199 167 99 91 51	82.881 3.868 2.914 2.715 2.086 1.751 1.038 0.954	TP	TP	TP	TP	61300	56.766	36768	Streptococcus pneumoniae Haemophilus influenzae Moraxella nonliquefaciens Corynebacterium propinquum Moraxella catarrhalis Haemophilus aegyptius Streptococcus pyogenes Human orthopneumovirus	30576 1374 1058 1031 835 611 333 189	83.159 3.737 2.878 2.804 2.271 1.662 0.906	TP	TP	TP	TP	291321	Streptococcus pneumoniae Haemophilus influenzae Moraxella nonliquefaciens Corynebacterium propinquum Moraxella catarrhalis Haemophilus aegyptius Streptococcus pyogenes Human orthopneumovirus	243155 10397 8532 8350 6529 4551 2708 1508	83.466 3.569 2.929 2.866 2.241 1.562 0.93	TP	TP	TP	TP
17	17	SARSCov2	Swabs	8513	Rothia mucilaginosa Streptococcus salivarius Streptococcus oralis Streptococcus mitis Streptococcus pneumoniae Streptococcus viridans Severe acute respiratory syndrome-related coronavirus Schaalia odontolytica Prevotella pallens Prevotella salivae Streptococcus equinus Prevotella histicola Haemophilus parahaemolyticus Prevotella melaninogenica Veillonella parvula Neisseria mucosa Streptococcus sp…	2715 676 572 509 488 485 371 222 213 209 199 164 151 137 117 111 102 90 89	31.892 7.941 6.719 5.979 5.732 5.697 2.608 2.502 2.455 2.338 1.926 1.774 1.609 1.374 1.304 1.198 1.057 1.045	TP	TP	TP	TP	18377	16.131	39013	Rothia mucilaginosa Streptococcus salivarius Streptococcus oralis Streptococcus mitis Streptococcus viridans Streptococcus pneumoniae Severe acute respiratory syndrome-related coronavirus Schaalia odontolytica Prevotella salivae Prevotella pallens Streptococcus equinus Prevotella histicola Haemophilus parahaemolyticus Prevotella melaninogenica Streptococcus sp. FDAARGOS_192 Neisseria mucosa Veill…	12558 3085 2555 2403 2220 2188 1677 991 979 972 828 712 663 635 558 540 497 412 393	32.189 7.908 6.549 6.159 5.69 5.608 2.54 2.509 2.491 2.122 1.825 1.699 1.628 1.43 1.384 1.274 1.056 1.007	TP	TP	TP	TP	385911	Rothia mucilaginosa Streptococcus salivarius Streptococcus oralis Streptococcus mitis Streptococcus pneumoniae Streptococcus viridans Severe acute respiratory syndrome-related coronavirus Prevotella pallens Prevotella salivae Schaalia odontolytica Streptococcus equinus Haemophilus parahaemolyticus Prevotella histicola Prevotella melaninogenica Neisseria mucosa Streptococcus sp. FDAARGOS_192 Veill…	125755 31334 24999 23453 21599 21127 16074 9764 9572 9494 8353 6850 6813 6211 5539 5527 4607 4074	32.587 8.119 6.478 6.077 5.597 4.165 2.53 2.48 2.46 2.164 1.775 1.765 1.609 1.435 1.432 1.194 1.056	TP	TP	TP	TP
18	18	RSV	Swabs	5278	Human betaherpesvirus 5 Streptococcus salivarius Streptococcus oralis Schaalia odontolytica Veillonella parvula Streptococcus pneumoniae Streptococcus equinus Streptococcus mitis Streptococcus viridans Streptococcus sp. FDAARGOS_192 Haemophilus parainfluenzae Streptococcus gordonii Streptococcus sp. FDAARGOS_256 Human orthopneumovirus	1367 1228 463 360 323 271 271 209 178 159 109 86 85 2	25.9 23.266 8.772 6.821 6.12 5.135 5.135 3.96 3.372 3.013 2.065 1.629 1.61	TP	FN	FN	FN	9079	10.245	24097	Human betaherpesvirus 5 Streptococcus salivarius Streptococcus oralis Schaalia odontolytica Veillonella parvula Streptococcus pneumoniae Streptococcus equinus Streptococcus mitis Streptococcus viridans Streptococcus sp. FDAARGOS_192 Haemophilus parainfluenzae Streptococcus gordonii Streptococcus sp. FDAARGOS_256 Human orthopneumovirus	6204 5646 2052 1652 1437 1287 1176 1063 886 695 521 451 357 5	25.746 23.43 8.516 6.856 5.963 5.341 4.88 4.411 3.677 2.884 2.162 1.872 1.482	TP	TP	TP	FN	236308	Human betaherpesvirus 5 Streptococcus salivarius Streptococcus oralis Schaalia odontolytica Veillonella parvula Streptococcus pneumoniae Streptococcus equinus Streptococcus mitis Streptococcus viridans Streptococcus sp. FDAARGOS_192 Haemophilus parainfluenzae Streptococcus gordonii Streptococcus sp. FDAARGOS_256 Human orthopneumovirus Severe acute respiratory syndrome-related coronavirus	60731 56305 20524 15236 13393 12285 11645 10019 9143 7255 5256 4643 3297 45 3	25.7 23.827 8.685 6.448 5.668 5.199 4.928 4.24 3.869 3.07 2.224 1.965 1.395	TP	TP	TP	TP
19	19	RSV	Swabs	16307	Haemophilus influenzae Haemophilus aegyptius Streptococcus pneumoniae Moraxella catarrhalis Haemophilus parahaemolyticus Human orthopneumovirus	9232 4105 1780 461 356 12	56.614 25.173 10.916 2.827 2.183	TP	TP	TP	TP	9410	8.159	74391	Haemophilus influenzae Haemophilus aegyptius Streptococcus pneumoniae Moraxella catarrhalis Haemophilus parahaemolyticus Human orthopneumovirus	42101 18864 7966 2158 1661 31	56.594 25.358 10.708 2.901 2.233	TP	TP	TP	TP	713785	Haemophilus influenzae Haemophilus aegyptius Streptococcus pneumoniae Moraxella catarrhalis Haemophilus parahaemolyticus Human orthopneumovirus	404231 180980 77007 20117 14899 267	56.632 25.355 10.789 2.818 2.087	TP	TP	TP	TP
46	20	Negative Pneumococo Ag postive PIV3	BAL	263	Streptococcus pneumoniae Human respirovirus 3	241 5	91.635	TP	TP	TP	FN	59834	97.734	1075	Streptococcus pneumoniae Prevotella micans Human respirovirus 3	985 23 30	91.628 2.14	TP	TP	TP	TP	9898	Streptococcus pneumoniae Prevotella micans Human respirovirus 3	8931 249 318	90.23 2.516	TP	TP	TP	TP
20	21	Negative	NT	69	Negative			TN	TN	TN	TN	45411	89.805	294	Negative			TN	TN	TN	TN	2133	Negative			TN	TN	TN	TN
21	22	RSVB	Swabs	2287	Haemophilus parainfluenzae Streptococcus viridans Streptococcus pneumoniae Rothia mucilaginosa Haemophilus influenzae Prevotella melaninogenica Streptococcus mitis Streptococcus oralis Aggregatibacter segnis Prevotella nanceiensis Human orthopneumovirus	1069 224 219 194 102 91 84 45 33 31 34	46.742 9.794 9.576 8.483 4.46 3.979 3.673 1.968 1.443 1.355	TP	TP	TP	TP	42349	62.726	9126	Haemophilus parainfluenzae Streptococcus viridans Streptococcus pneumoniae Rothia mucilaginosa Streptococcus mitis Haemophilus influenzae Prevotella melaninogenica Streptococcus oralis Prevotella nanceiensis Human orthopneumovirus	4360 882 824 822 366 359 295 195 120 105	47.776 9.665 9.029 9.007 4.011 3.934 3.233 2.137 1.315	TP	TP	TP	TP	68755	Haemophilus parainfluenzae Streptococcus viridans Rothia mucilaginosa Streptococcus pneumoniae Streptococcus mitis Haemophilus influenzae Prevotella melaninogenica Streptococcus oralis Prevotella nanceiensis Human orthopneumovirus	32367 6963 6309 6176 2796 2764 2065 1455 1081 703	47.076 10.127 9.176 8.983 4.067 4.02 3.003 2.116 1.572	TP	TP	TP	TP
22	23	PIV4	Swabs	2665	Corynebacterium propinquum Streptococcus salivarius Streptococcus mitis Streptococcus pneumoniae Streptococcus sp. FDAARGOS_192 Prevotella histicola Streptococcus oralis Rothia mucilaginosa Streptococcus equinus Prevotella denticola Veillonella parvula Streptococcus viridans Corynebacterium macginleyi Prevotella melaninogenica Prevotella jejuni Streptococcus constellatus Neisseria mucosa Haemophi…	304 274 272 204 201 128 109 92 89 77 71 69 47 43 43 37 37 31 27 4	11.407 10.281 10.206 7.655 7.542 4.803 4.09 3.452 3.34 2.889 2.664 2.589 1.764 1.614 1.614 1.388 1.388 1.163 1.013	TP	TP	FN	FN	118473	74.837	11042	Corynebacterium propinquum Streptococcus mitis Streptococcus salivarius Streptococcus pneumoniae Streptococcus sp. FDAARGOS_192 Prevotella histicola Streptococcus oralis Prevotella denticola Streptococcus equinus Rothia mucilaginosa Veillonella parvula Streptococcus viridans Corynebacterium macginleyi Prevotella jejuni Prevotella melaninogenica Neisseria mucosa Streptococcus constellatus Human or…	1237 1176 1119 912 815 485 453 414 351 315 264 263 213 193 174 162 130 27	11.203 10.65 10.134 8.259 7.381 4.392 4.103 3.749 3.179 2.853 2.391 2.382 1.929 1.748 1.576 1.467 1.177	TP	TP	TP	TP	85270	Corynebacterium propinquum Streptococcus mitis Streptococcus salivarius Streptococcus pneumoniae Streptococcus sp. FDAARGOS_192 Prevotella histicola Prevotella denticola Streptococcus oralis Streptococcus equinus Rothia mucilaginosa Veillonella parvula Streptococcus viridans Corynebacterium macginleyi Prevotella jejuni Prevotella melaninogenica Neisseria mucosa Streptococcus constellatus Coryneba…	9839 8965 8741 6750 6649 3526 3221 3204 2980 2511 2130 1939 1710 1464 1455 1179 999 903 897 289 6	11.539 10.514 10.251 7.916 7.798 4.135 3.777 3.757 3.495 2.945 2.498 2.274 2.005 1.717 1.706 1.383 1.172 1.059 1.052	TP	TP	TP	TP
23	24	Negative	swabs	6635	Prevotella melaninogenica Prevotella histicola Prevotella salivae Prevotella jejuni Veillonella parvula Streptococcus viridans Rothia mucilaginosa Prevotella scopos Schaalia odontolytica Prevotella oulorum	1483 1436 944 932 378 221 172 125 90 74	22.351 21.643 14.228 14.047 5.697 3.331 2.592 1.884 1.356 1.115	TN	TN	TN	TN	426	0.625	26419	Prevotella histicola Prevotella melaninogenica Prevotella salivae Prevotella jejuni Veillonella parvula Streptococcus viridans Rothia mucilaginosa Prevotella scopos Schaalia odontolytica Prevotella oulorum	5955 5780 3926 3586 1503 784 714 488 357 265	22.541 21.878 14.861 13.574 5.689 2.968 2.703 1.847 1.351 1.003	TN	TN	TN	TN	204793	Prevotella histicola Prevotella melaninogenica Prevotella salivae Prevotella jejuni Veillonella parvula Streptococcus viridans Rothia mucilaginosa Prevotella scopos Schaalia odontolytica [Candida] glabrata	46493 44586 30594 28072 11871 5794 5433 3869 2721 3	22.702 21.771 14.939 13.707 5.797 2.829 2.653 1.889 1.329	TN	TN	TN	TN
24	25	Negative	swabs	12124	Serratia marcescens	9791	80.757	TN	TN	TN	TN	17	0.027	52403	Serratia marcescens	42289	80.7	TN	TN	TN	TN	484987	Serratia marcescens	381661	78.695	TN	TN	TN	TN
25	26	Negative	swabs	196	Candida albicans	190	96.939	TN	TN	TN	TN	12856	93.498	799	Candida albicans	771	96.496	TN	TN	TN	TN	7520	Candida albicans	7191	95.625	TN	TN	TN	TN
26	27	Negative	swabs	780	Streptococcus oralis Streptococcus pneumoniae Streptococcus mitis Prevotella oris Mycoplasma salivarium Prevotella buccae Parvimonas micra Streptococcus sp. FDAARGOS_256 Fusobacterium canifelinum Fusobacterium nucleatum Streptococcus anginosus Candida albicans	149 148 145 83 54 31 29 22 18 15 8 1	19.103 18.974 18.59 10.641 6.923 3.974 3.718 2.821 2.308 1.923 1.026	TN	TN	TN	TN	20947	73.256	3185	Streptococcus mitis Streptococcus pneumoniae Streptococcus oralis Prevotella oris Mycoplasma salivarium Prevotella buccae Parvimonas micra Streptococcus sp. FDAARGOS_256 Fusobacterium nucleatum Fusobacterium canifelinum Fusobacterium hwasookii Candida albicans	622 595 535 381 220 117 110 77 75 65 38 2	19.529 18.681 16.797 11.962 6.907 3.673 3.454 2.418 2.355 2.041 1.193	TN	TN	TN	TN	26766	Streptococcus mitis Streptococcus pneumoniae Streptococcus oralis Prevotella oris Mycoplasma salivarium Parvimonas micra Prevotella buccae Fusobacterium canifelinum Fusobacterium nucleatum Streptococcus sp. FDAARGOS_256 Fusobacterium hwasookii Candida albicans	5382 4827 3773 3630 2132 1049 979 608 596 520 312 7	20.108 18.034 14.096 13.562 7.965 3.919 3.658 2.272 2.227 1.943 1.166	TN	TN	TN	TN
27	28	Negative	swabs	7368	Prevotella nigrescens Prevotella melaninogenica Veillonella parvula Prevotella denticola Capnocytophaga ochracea Prevotella oris Prevotella jejuni Prevotella pleuritidis Streptococcus gordonii Bifidobacterium breve Parvimonas micra Mycoplasma salivarium Prevotella veroralis Candida tropicalis	1272 1271 1102 591 495 404 191 176 171 171 156 142 75 1	17.264 17.25 14.957 8.021 6.718 5.483 2.592 2.389 2.321 2.321 2.117 1.927 1.018	TN	TN	TN	TN	4367	6.033	30850	Prevotella nigrescens Prevotella melaninogenica Veillonella parvula Prevotella denticola Capnocytophaga ochracea Prevotella oris Prevotella jejuni Streptococcus gordonii Prevotella pleuritidis Bifidobacterium breve Parvimonas micra Mycoplasma salivarium Prevotella veroralis Streptococcus viridans Candida dubliniensis Candida tropicalis	5194 5074 4711 2443 2122 1762 749 744 731 721 720 524 317 1 1	16.836 16.447 15.271 7.919 6.878 5.712 2.428 2.412 2.37 2.337 2.334 1.699 1.028	TN	TN	TN	TN	273658	Prevotella nigrescens Prevotella melaninogenica Veillonella parvula Prevotella denticola Capnocytophaga ochracea Prevotella oris Prevotella jejuni Parvimonas micra Streptococcus gordonii Prevotella pleuritidis Bifidobacterium breve Mycoplasma salivarium Prevotella veroralis Candida tropicalis Candida dubliniensis	46063 44859 42819 20884 18937 15796 6711 6612 6579 6265 5812 4792 2891 10 8	16.832 16.392 15.647 7.631 6.92 5.772 2.452 2.416 2.404 2.289 2.124 1.751 1.056	TN	TN	TN	TN
28	29	Negative	swabs	1639	Streptococcus salivarius Streptococcus sp. FDAARGOS_192 Streptococcus equinus Rothia mucilaginosa Streptococcus viridans Streptococcus pneumoniae	791 282 258 185 38 24	48.261 17.206 15.741 11.287 2.318 1.464	TN	TN	TN	TN	31039	71.347	6990	Streptococcus salivarius Streptococcus sp. FDAARGOS_192 Streptococcus equinus Rothia mucilaginosa Streptococcus viridans Streptococcus pneumoniae	3341 1282 1120 655 214 85	47.797 18.34 16.023 9.371 3.062 1.216	TN	TN	TN	TN	65851	Streptococcus salivarius Streptococcus sp. FDAARGOS_192 Streptococcus equinus Rothia mucilaginosa Streptococcus viridans Streptococcus pneumoniae	31409 11720 10823 6212 2030 868	47.697 17.798 16.436 9.433 3.083 1.318	TN	TN	TN	TN
29	30	Negative	swabs	5378	Rothia mucilaginosa Streptococcus salivarius Streptococcus sp. FDAARGOS_192 Streptococcus equinus Streptococcus oralis Aggregatibacter segnis Streptococcus viridans Streptococcus mitis	2661 917 868 211 114 71 62 57	49.479 17.051 16.14 3.923 2.12 1.32 1.153 1.06	TN	TN	TN	TN	30623	46.496	23382	Rothia mucilaginosa Streptococcus salivarius Streptococcus sp. FDAARGOS_192 Streptococcus equinus Streptococcus oralis Aggregatibacter segnis Streptococcus viridans Streptococcus mitis	11841 4085 3492 891 459 323 260 243	50.642 17.471 14.935 3.811 1.963 1.381 1.112 1.039	TN	TN	TN	TN	237905	Rothia mucilaginosa Streptococcus salivarius Streptococcus sp. FDAARGOS_192 Streptococcus equinus Streptococcus oralis Aggregatibacter segnis Streptococcus viridans Streptococcus mitis	125557 39598 33810 8503 4500 3163 2886 2382	52.776 16.644 14.212 3.574 1.892 1.33 1.213 1.001	TN	TN	TN	TN
30	31	Negative	swabs	125	Corynebacterium propinquum Staphylococcus epidermidis	76 10	60.8 8.0	TN	TN	TN	TN	75165	89.769	589	Corynebacterium propinquum Staphylococcus epidermidis Granulicatella adiacens Streptococcus pneumoniae Gemella haemolysans Gemella sanguinis Prevotella micans Corynebacterium macginleyi Streptococcus oralis Streptococcus gordonii	371 49 23 13 11 10 7 7 6 6	62.988 8.319 3.905 2.207 1.868 1.698 1.188 1.188 1.019 1.019	TN	TN	TN	TN	4568	Corynebacterium propinquum Staphylococcus epidermidis Granulicatella adiacens Prevotella micans Streptococcus pneumoniae Gemella haemolysans Gemella sanguinis Corynebacterium macginleyi Lysinibacillus macroides	2976 383 117 77 76 75 71 46 46	65.149 8.384 2.561 1.686 1.664 1.642 1.554 1.007 1.007	TN	TN	TN	TN
31	32	Negative	swabs	5854	Neisseria mucosa Prevotella pallens Prevotella salivae Prevotella melaninogenica Haemophilus parainfluenzae Neisseria meningitidis Streptococcus oralis Fusobacterium pseudoperiodonticum Rothia mucilaginosa Neisseria cinerea Capnocytophaga sp. FDAARGOS_737 Prevotella nigrescens Streptococcus viridans Fusobacterium nucleatum Streptococcus gordonii Prevotella nanceiensis Capnocytophaga ochracea Prev…	1780 841 294 240 235 197 187 154 131 127 109 93 89 85 80 68 65 65	30.407 14.366 5.022 4.1 4.014 3.365 3.194 2.631 2.238 2.169 1.862 1.589 1.52 1.452 1.367 1.162 1.11 1.11	TN	TN	TN	TN	237	0.409	25716	Neisseria mucosa Prevotella pallens Prevotella salivae Prevotella melaninogenica Haemophilus parainfluenzae Neisseria meningitidis Streptococcus oralis Fusobacterium pseudoperiodonticum Neisseria cinerea Rothia mucilaginosa Capnocytophaga sp. FDAARGOS_737 Fusobacterium nucleatum Streptococcus viridans Prevotella nanceiensis Prevotella nigrescens Streptococcus gordonii Prevotella jejuni Prevotella…	7801 3566 1194 1143 1038 828 753 710 548 535 494 444 389 363 360 336 311 273	30.335 13.867 4.643 4.445 4.036 3.22 2.928 2.761 2.131 2.08 1.921 1.727 1.513 1.412 1.4 1.307 1.209 1.062	TN	TN	TN	TN	254310	Neisseria mucosa Prevotella pallens Prevotella salivae Prevotella melaninogenica Haemophilus parainfluenzae Neisseria meningitidis Fusobacterium pseudoperiodonticum Streptococcus oralis Rothia mucilaginosa Capnocytophaga sp. FDAARGOS_737 Neisseria cinerea Fusobacterium nucleatum Prevotella nigrescens Prevotella nanceiensis Streptococcus gordonii Streptococcus viridans Prevotella jejuni Schaalia o…	78129 35986 11846 10981 9980 8311 7383 7335 5156 4973 4866 4367 3895 3421 3366 3308 2869	30.722 14.15 4.658 4.318 3.924 3.268 2.903 2.884 2.027 1.955 1.913 1.717 1.532 1.345 1.324 1.301 1.128	TN	TN	TN	TN
33	33	Negative	swabs	98	Prevotella melaninogenica Schaalia odontolytica	15 10	15.306 10.204	TN	TN	TN	TN	40	3.61	445	Prevotella melaninogenica Schaalia odontolytica Veillonella parvula Streptococcus oralis Neisseria mucosa Prevotella pallens Schaalia meyeri Rothia mucilaginosa Prevotella histicola Streptococcus viridans Prevotella scopos	66 47 41 39 32 25 18 18 12 12 10	14.831 10.562 9.213 8.764 7.191 5.618 4.045 4.045 2.697 2.697 2.247	TN	TN	TN	TN	2157	Schaalia odontolytica Prevotella melaninogenica Veillonella parvula Schaalia meyeri Neisseria mucosa Rothia mucilaginosa Streptococcus oralis Prevotella pallens Prevotella histicola Prevotella nanceiensis Streptococcus viridans Prevotella salivae Prevotella jejuni Streptococcus mitis Streptococcus pneumoniae Prevotella scopos Actinomyces oris	387 315 156 143 136 116 97 92 75 59 45 41 40 25 25 23 23	17.942 14.604 7.232 6.63 6.305 5.378 4.497 4.265 3.477 2.735 2.086 1.901 1.854 1.159 1.159 1.066 1.066	TN	TN	TN	TN
47	34	P. aeruginosa (L) EV/RV	BAL	1821	Pseudomonas aeruginosa Rhinovirus A	1180 2	64.8	TP	FN	FN	FN	22261	70.768	8076	Pseudomonas aeruginosa Rhinovirus A Rhinovirus C	5346 5 3	66.196	TP	TP	TP	FN	77161	Pseudomonas aeruginosa Rhinovirus A Rhinovirus C Enterovirus Enterovirus J	52007 56 17 3 2	67.401	TP	TP	TP	TP
32	35	SARScov2	NT	5972	Pseudomonas sp. FDAARGOS_380 Citrobacter portucalensis (C. freundii complex) Severe acute respiratory syndrome-related coronavirus	4317 114 1	72.287 1.909	TP	FN	FN	FN	54	0.069	22759	Pseudomonas sp. FDAARGOS_380 Citrobacter portucalensis (C. freundii complex) Severe acute respiraotry syndrome-related coronavirus	16422 464 5	72.156 2.039	TP	TP	TP	FN	168544	Pseudomonas sp. FDAARGOS_380 Citrobacter portucalensis (C. freundii complex) Severe acute respiraotry syndrome-related coronavirus	122031 3942 30	72.403 2.339	TP	TP	TP	TP
50	36	Commensal FluA	Sputum	120	Neisseria mucosa Eikenella corrodens Influenza A virus	39 33 10 1	32.5 27.5 8.333	TP	FN	FN	FN	67840	97.335	592	Eikenella corrodens Neisseria mucosa Veillonella parvula Rothia mucilaginosa Prevotella melaninogenica Prevotella jejuni Neisseria meningitidis Neisseria cinerea Escherichia coli Influenza A	195 164 39 37 31 21 20 13 12 2	32.939 27.703 6.588 6.25 5.236 3.547 3.378 2.196 2.027 1.182	TP	FN	FN	FN	6484	Eikenella corrodens Neisseria mucosa Rothia mucilaginosa Veillonella parvula Prevotella melaninogenica Prevotella jejuni Neisseria meningitidis Neisseria cinerea Escherichia coli Schaalia odontolytica Kingella denitrificans Streptococcus viridans Abiotrophia defectiva Infleunza A	1996 1896 404 401 334 269 159 123 112 97 91 83 73 3	30.783 29.241 6.231 6.184 5.151 4.149 2.452 1.897 1.727 1.496 1.403 1.28 1.126	TP	TP	FN	FN
49	37	C. freundii PCR for viruses not done	Sputum	1754	Citrobacter freundii Prevotella nanceiensis Neisseria mucosa Citrobacter werkmanii (C. freundii complex) Citrobacter portucalensis (C. freundii complex) Citrobacter braakii Citrobacter sp. FDAARGOS_156 Klebsiella aerogenes Citrobacter pasteurii Veillonella parvula Human gammaherpesvirus 4 Enterovirus A Rhinovirus B Rhinovirus C	1235 73 51 47 45 34 27 24 23 21 12 2 2 1	70.41 4.162 2.908 2.68 2.566 1.938 1.539 1.368 1.311 1.197	TP	TP	TP	FN	59780	81.8	8072	Citrobacter freundii Prevotella nanceiensis Neisseria mucosa Citrobacter werkmanii (C. freundii complex) Citrobacter portucalensis (C. freundii complex) Citrobacter braakii Veillonella parvula Citrobacter sp. FDAARGOS_156 Klebsiella aerogenes Human gammaherpesvirus 4 Mycoplasma salivarium Rhinovirus B Enterovirus A Enterovirus H Rhinovirus C	5660 367 263 241 218 156 133 122 99 44 13 15 2 1 1	70.119 4.547 3.258 2.986 2.701 1.933 1.648 1.511 1.226	TP	TP	FN	FN	82592	Citrobacter freundii Prevotella nanceiensis Neisseria mucosa Citrobacter werkmanii (C. freundii complex) Citrobacter portucalensis (C. freundii complex) Citrobacter braakii Veillonella parvula Citrobacter sp. FDAARGOS_156 Klebsiella aerogenes Klebsiella pneumoniae Mycoplasma salivarium Legionella pneumophila Legionella longbeachae Rhinovirus B Enterovirus A Enterovirus Rhinovirus C Enterovirus H …	57621 3764 2627 2403 2400 1787 1641 1271 894 863 172 4 1 243 25 12 12 5 2 1	69.766 4.557 3.181 2.909 2.906 2.164 1.987 1.539 1.082 1.045	TP	TP	TP	TP
43	38	EV/RV	BAL	3479	Cutibacterium acnes Staphylococcus epidermidis Haemophilus parainfluenzae Staphylococcus hominis	2689 452 98 73	77.292 12.992 2.817 2.098	FN	FN	FN	FN	62894	68.696	16206	Cutibacterium acnes Staphylococcus epidermidis Haemophilus parainfluenzae Staphylococcus hominis Enterovirus J Rhinovirus B	12575 2148 418 304 1 1	77.595 13.254 2.579 1.876	TP	FN	FN	FN	154188	Cutibacterium acnes Staphylococcus epidermidis Haemophilus parainfluenzae Staphylococcus hominis Rhinovirus B Rhinovirus C	118251 21709 3718 3123 3 1	76.693 14.08 2.411 2.025	TP	TP	FN	FN
44	39	RSV	BAL	667	Cutibacterium acnes Haemophilus parainfluenzae Staphylococcus hominis Staphylococcus epidermidis Moraxella osloensis	573 22 21 20 12	85.907 3.298 3.148 2.999 1.799	FN	FN	FN	FN	3229	38.042	3200	Cutibacterium acnes Staphylococcus epidermidis Staphylococcus hominis Haemophilus parainfluenzae Moraxella osloensis Human orthopneumovirus	2718 133 123 77 55 1	84.938 4.156 3.844 2.406 1.719	TP	FN	FN	FN	31125	Cutibacterium acnes Staphylococcus epidermidis Staphylococcus hominis Haemophilus parainfluenzae Moraxella osloensis Human orthopneumovirus	26769 1328 1197 556 455 2	86.005 4.267 3.846 1.786 1.462	TP	FN	FN	FN
34	40	RSV	NTS	5713	Streptococcus pneumoniae Streptococcus salivarius Streptococcus mitis Streptococcus sp. FDAARGOS_192 Streptococcus pyogenes Rothia mucilaginosa Gemella haemolysans Streptococcus oralis Haemophilus influenzae Prevotella melaninogenica Prevotella histicola Neisseria mucosa Streptococcus equinus Streptococcus viridans Prevotella pallens Gemella sanguinis Granulicatella adiacens Haemophilus parainflu…	1530 486 435 331 299 250 231 205 184 173 166 141 138 114 92 89 66 66 60 5	26.781 8.507 7.614 5.794 5.234 4.376 4.043 3.588 3.221 3.028 2.906 2.468 2.416 1.995 1.61 1.558 1.155 1.155 1.05	TP	TP	TP	FN	3133	4.431	24726	Streptococcus pneumoniae Streptococcus salivarius Streptococcus mitis Streptococcus sp. FDAARGOS_192 Streptococcus pyogenes Rothia mucilaginosa Streptococcus oralis Gemella haemolysans Haemophilus influenzae Prevotella melaninogenica Prevotella histicola Neisseria mucosa Streptococcus equinus Streptococcus viridans Gemella sanguinis Prevotella pallens Haemophilus parainfluenzae Granulicatella adi…	6653 2092 1961 1409 1374 1084 962 941 758 723 650 626 596 483 398 337 304 266 262 253 23	26.907 8.461 7.931 5.698 5.557 4.384 3.891 3.806 3.066 2.924 2.629 2.532 2.41 1.953 1.61 1.363 1.229 1.076 1.06 1.023	TP	TP	TP	TP	206118	Streptococcus pneumoniae Streptococcus salivarius Streptococcus mitis Streptococcus pyogenes Streptococcus sp. FDAARGOS_192 Rothia mucilaginosa Gemella haemolysans Streptococcus oralis Haemophilus influenzae Prevotella melaninogenica Prevotella histicola Streptococcus equinus Neisseria mucosa Streptococcus viridans Gemella sanguinis Prevotella pallens Haemophilus parainfluenzae Prevotella salivae…	57023 16853 16398 11318 11282 8757 7710 7504 6243 5955 5562 5139 4949 4047 3210 2964 2540 2366 2234 2138 199	27.665 8.176 7.956 5.491 5.474 4.249 3.741 3.641 3.029 2.889 2.698 2.493 2.401 1.963 1.557 1.438 1.232 1.148 1.084 1.037	TP	TP	TP	TP
35	41	EV/RV	NTS	9081	Neisseria mucosa Prevotella melaninogenica Streptococcus mitis Prevotella nanceiensis Streptococcus pneumoniae Streptococcus viridans Streptococcus oralis Fusobacterium pseudoperiodonticum Haemophilus parainfluenzae Veillonella parvula Gemella haemolysans Capnocytophaga sp. FDAARGOS_737 Prevotella histicola Rothia mucilaginosa Streptococcus salivarius Neisseria cinerea Moraxella nonliquefaciens S…	1014 801 735 706 572 558 446 370 352 309 278 273 216 199 193 159 134 122 118 116 110 107	11.166 8.821 8.094 7.774 6.299 6.145 4.911 4.074 3.876 3.403 3.061 3.006 2.379 2.191 2.125 1.751 1.476 1.343 1.299 1.277 1.211 1.178	FN	FN	FN	FN	705	0.638	35871	Neisseria mucosa Prevotella melaninogenica Prevotella nanceiensis Streptococcus mitis Streptococcus viridans Streptococcus pneumoniae Streptococcus oralis Fusobacterium pseudoperiodonticum Haemophilus parainfluenzae Veillonella parvula Gemella haemolysans Capnocytophaga sp. FDAARGOS_737 Prevotella histicola Rothia mucilaginosa Streptococcus salivarius Neisseria cinerea Moraxella nonliquefaciens F…	3950 3250 2958 2841 2329 2257 1784 1406 1314 1257 1076 1055 857 789 754 595 502 489 488 454 440 374 1	11.012 9.06 8.246 7.92 6.493 6.292 4.973 3.92 3.663 3.504 3.0 2.941 2.389 2.2 2.102 1.659 1.399 1.363 1.36 1.266 1.227 1.043	TP	FN	FN	FN	241325	Neisseria mucosa Prevotella melaninogenica Prevotella nanceiensis Streptococcus mitis Streptococcus viridans Streptococcus pneumoniae Streptococcus oralis Fusobacterium pseudoperiodonticum Veillonella parvula Haemophilus parainfluenzae Gemella haemolysans Capnocytophaga sp. FDAARGOS_737 Prevotella histicola Rothia mucilaginosa Streptococcus salivarius Neisseria cinerea Fusobacterium periodonticum…	26422 21606 20259 19270 15754 15664 11626 10126 8598 8599 7469 6737 5273 5270 4826 3847 3433 3320 3318 3181 3143 1 1	10.949 8.953 8.395 7.985 6.528 6.491 4.818 4.196 3.563 3.563 3.095 2.792 2.185 2.184 2.0 1.594 1.423 1.376 1.375 1.318 1.302	TP	FN	FN	FN
36	42	EV/RV Human coronavirus 229E	swabs	3619	Prevotella melaninogenica Streptococcus salivarius Streptococcus sp. FDAARGOS_192 Streptococcus equinus Neisseria mucosa Veillonella parvula Rothia mucilaginosa Prevotella jejuni Prevotella salivae Prevotella scopos Schaalia odontolytica Streptococcus viridans Gemella sanguinis Human coronavirus 229E	1465 441 325 150 123 118 105 104 84 69 67 65 38 28	40.819 12.288 9.055 4.179 3.427 3.288 2.926 2.898 2.34 1.923 1.867 1.811 1.059	FN	FN	FN	FN	48387	57.757	15374	Prevotella melaninogenica Streptococcus salivarius Streptococcus sp. FDAARGOS_192 Streptococcus equinus Veillonella parvula Neisseria mucosa Rothia mucilaginosa Prevotella jejuni Prevotella salivae Prevotella scopos Schaalia odontolytica Streptococcus viridans Gemella sanguinis Human coronavirus 229E Mycoplasma salivarium	6218 1793 1419 644 545 517 459 443 340 336 308 240 201 97 1	40.445 11.663 9.23 4.189 3.545 3.363 2.986 2.881 2.212 2.186 2.003 1.561 1.307	FN	FN	FN	FN	119591	Prevotella melaninogenica Streptococcus salivarius Streptococcus sp. FDAARGOS_192 Streptococcus equinus Veillonella parvula Neisseria mucosa Prevotella jejuni Rothia mucilaginosa Prevotella salivae Prevotella scopos Schaalia odontolytica Streptococcus viridans Gemella sanguinis Human coronavirus 229E Mycoplasma salivarium	48149 13898 10857 4663 4260 4115 3588 3479 2760 2600 2226 1822 1707 733 9	40.261 11.621 9.078 3.899 3.562 3.441 3.0 2.909 2.308 2.174 1.861 1.524 1.427	FN	FN	FN	FN
37	43	SARScov2	swabs	1874	Prevotella pallens Prevotella histicola Prevotella salivae Veillonella parvula Prevotella jejuni Prevotella melaninogenica Severe acute respiratory syndrome-related coronavirus Prevotella veroralis Streptococcus salivarius Capnocytophaga ochracea Streptococcus gordonii Streptococcus sp. FDAARGOS_192 Prevotella multiformis Granulicatella adiacens Gemella morbillorum Capnocytophaga sp. FDAARGOS_737…	257 216 195 120 103 87 81 65 55 48 47 44 43 31 29 27 27 10	13.714 11.526 6.403 5.496 4.642 4.322 3.469 2.935 2.561 2.508 2.348 2.295 1.654 1.547 1.441 1.441	TP	TP	TP	TP	5181	5.446	7815	Prevotella pallens Prevotella histicola Prevotella salivae Veillonella parvula Prevotella jejuni Prevotella melaninogenica Severe acute respiratory syndrome-related coronavirus Prevotella veroralis Streptococcus salivarius Prevotella multiformis Streptococcus gordonii Streptococcus sp. FDAARGOS_192 Capnocytophaga ochracea Granulicatella adiacens Streptococcus oralis Gemella morbillorum Prevotella…	1098 848 821 497 462 327 295 233 223 222 181 171 155 146 142 128 96 91 91 79	14.05 10.851 10.505 6.36 5.912 4.184 2.981 2.853 2.841 2.316 2.188 1.983 1.868 1.817 1.638 1.228 1.164 1.164 1.011	TP	TP	TP	TP	63136	Prevotella pallens Prevotella histicola Prevotella salivae Veillonella parvula Prevotella jejuni Prevotella melaninogenica Severe acute respiratory syndrome-related coronavirus Prevotella multiformis Prevotella veroralis Streptococcus salivarius Streptococcus gordonii Capnocytophaga ochracea Streptococcus sp. FDAARGOS_192 Gemella morbillorum Streptococcus oralis Granulicatella adiacens Prevotella…	8906 6537 6528 4042 4022 2808 2207 1971 1881 1737 1499 1404 1270 1144 1138 1064 754 698 670 668 650 317	14.106 10.354 10.34 6.402 6.37 4.448 3.496 3.122 2.979 2.751 2.374 2.224 2.012 1.812 1.802 1.685 1.194 1.106 1.061 1.058 1.03	TP	TP	TP	TP
38	44	Adenovirus	swabs	6275	Serratia liquefaciens Human mastadenovirus B Pseudomonas sp. FDAARGOS_380 Serratia plymuthica Moraxella catarrhalis Pseudomonas fluorescens	3296 1581 317 275 274 149	52.526 5.052 4.382 4.367 2.375	TP	TP	TP	TP	23	0.084	23744	Serratia liquefaciens Human mastadenovirus B Pseudomonas sp. FDAARGOS_380 Moraxella catarrhalis Serratia plymuthica Pseudomonas fluorescens	12132 6501 1138 991 969 548	51.095 27.38 4.793 4.174 4.081 2.308	TP	TP	TP	TP	188611	Serratia liquefaciens Human mastadenovirus B Pseudomonas sp. FDAARGOS_380 Serratia plymuthica Moraxella catarrhalis Pseudomonas fluorescens	93032 55546 8303 7921 7825 3963	49.325 29.45 4.402 4.2 4.149 2.101	TP	TP	TP	TP
39	45	Negative	swabs	2011	Streptococcus pneumoniae Streptococcus salivarius Streptococcus equinus Streptococcus oralis Streptococcus mitis Gemella haemolysans Streptococcus viridans Streptococcus sp. FDAARGOS_192 Veillonella parvula Streptococcus intermedius Prevotella melaninogenica Streptococcus sanguinis Streptococcus sp. FDAARGOS_256 Gemella sanguinis Rothia mucilaginosa Streptococcus gordonii	422 365 185 173 142 106 81 68 50 40 38 38 37 28 28 23	20.985 18.15 9.199 8.603 7.061 5.271 4.028 3.381 2.486 1.989 1.89 1.89 1.84 1.392 1.392 1.144	TN	TN	TN	TN	1886	9.588	9984	Streptococcus pneumoniae Streptococcus salivarius Streptococcus equinus Streptococcus oralis Streptococcus mitis Gemella haemolysans Streptococcus viridans Streptococcus sp. FDAARGOS_192 Streptococcus intermedius Rothia mucilaginosa Veillonella parvula Streptococcus sanguinis Streptococcus sp. FDAARGOS_256 Prevotella melaninogenica Streptococcus gordonii Gemella sanguinis Mycoplasma salivarium	2076 1755 942 895 727 577 446 357 227 183 179 162 159 153 131 116 3	20.793 17.578 9.435 8.964 7.282 5.779 4.467 3.576 2.274 1.833 1.793 1.623 1.593 1.532 1.312 1.162	TN	TN	TN	TN	108208	Streptococcus pneumoniae Streptococcus salivarius Streptococcus equinus Streptococcus oralis Streptococcus mitis Gemella haemolysans Streptococcus viridans Streptococcus sp. FDAARGOS_192 Streptococcus intermedius Streptococcus sp. FDAARGOS_256 Rothia mucilaginosa Veillonella parvula Streptococcus sanguinis Prevotella melaninogenica Streptococcus gordonii Gemella sanguinis Haemophilus parainfluenz…	22076 19206 10559 9208 8194 6512 4450 3719 2836 1818 1809 1722 1681 1564 1546 1254 1134 1130 47	20.401 17.749 9.758 8.51 7.572 6.018 4.112 3.437 2.621 1.68 1.672 1.591 1.553 1.445 1.429 1.159 1.048 1.044	TN	TN	TN	TN
40	46	Negative	swabs	1006	Negative			TN	TN	TN	TN	14765	70.172	5118	Negative			TN	TN	TN	TN		Negative			TN	TN	TN	TN
41	47	PIV3	swabs	1478	Rothia mucilaginosa Granulicatella adiacens Streptococcus sanguinis Prevotella nanceiensis Neisseria mucosa Prevotella histicola Capnocytophaga sp. FDAARGOS_737 Streptococcus salivarius Veillonella parvula Haemophilus parainfluenzae Streptococcus viridans Rothia dentocariosa Streptococcus oralis Streptococcus pneumoniae Gemella sanguinis Prevotella melaninogenica Abiotrophia defectiva Streptococc…	120 94 90 88 73 67 67 62 61 57 57 54 53 44 37 36 34 26 21 20 19 19 18 18 17 7	8.119 6.36 6.089 5.954 4.939 4.533 4.533 4.195 4.127 3.857 3.857 3.654 3.586 2.977 2.503 2.436 2.3 1.759 1.421 1.353 1.286 1.286 1.218 1.218 1.15	TP	TP	TP	FN	8731	22.392	6835	Rothia mucilaginosa Granulicatella adiacens Prevotella nanceiensis Neisseria mucosa Streptococcus sanguinis Streptococcus salivarius Streptococcus oralis Rothia dentocariosa Haemophilus parainfluenzae Streptococcus viridans Capnocytophaga sp. FDAARGOS_737 Prevotella histicola Veillonella parvula Streptococcus pneumoniae Gemella sanguinis Abiotrophia defectiva Streptococcus mitis Moraxella nonliqu…	541 419 403 373 371 312 311 308 282 278 273 233 227 202 158 148 132 130 130 113 113 105 101 84 82 75 13	7.915 6.13 5.896 5.457 5.428 4.565 4.55 4.506 4.126 4.067 3.994 3.409 3.321 2.955 2.312 2.165 1.931 1.902 1.902 1.653 1.653 1.536 1.478 1.229 1.2 1.097	TP	TP	TP	TP	74369	Rothia mucilaginosa Streptococcus sanguinis Prevotella nanceiensis Granulicatella adiacens Neisseria mucosa Rothia dentocariosa Streptococcus oralis Streptococcus salivarius Haemophilus parainfluenzae Capnocytophaga sp. FDAARGOS_737 Streptococcus viridans Prevotella histicola Streptococcus pneumoniae Veillonella parvula Gemella sanguinis Abiotrophia defectiva Moraxella nonliquefaciens Streptococc…	5873 4414 4379 4283 4105 3524 3391 3305 3196 2917 2904 2810 2412 2079 1926 1708 1445 1427 1356 1168 1117 987 926 912 852 831 757 92 2	7.897 5.935 5.888 5.759 5.52 4.739 4.56 4.444 4.297 3.922 3.905 3.778 3.243 2.796 2.59 2.297 1.943 1.919 1.823 1.571 1.502 1.327 1.245 1.226 1.146 1.117 1.018	TP	TP	TP	TP
42	48	Negative	swabs	40	Prevotella micans	14	35.0	TN	TN	TN	TN	344	47.645	133	Prevotella micans Cutibacterium acnes Escherichia coli Acinetobacter johnsonii	51 25 15 11	38.346 18.797 11.278 8.271	TN	TN	TN	TN	1300	Prevotella micans Cutibacterium acnes Acinetobacter johnsonii Escherichia coli Streptococcus oralis Fusobacterium periodonticum Streptococcus viridans	591 209 111 96 65 52 49	45.462 16.077 8.538 7.385 5.0 4.0 3.769	TN	TN	TN	TN
48	49	P. aeruginosa (H)	BAL		Pseudomonas aeruginosa Severe acute resporatory syndrome-related coronavirus Mycoplasma salivarium	2704 915 403	66.08 22.36 9.85	TP	TP	TP	TP	143330	98.108		Pseudomonas aeruginosa Severe acute resporatory syndrome-related coronavirus Mycoplasma salivarium	12016 3935 1748	66.67 21.83 9.70	TP	TP	TP	TP		Pseudomonas aeruginosa Severe acute resporatory syndrome-related coronavirus Mycoplasma salivarium	115331 35545 18596		TP	TP	TP	TP
45	50	SARScov2	NTS	177	Finegoldia magna Pseudomonas fluorescens Cutibacterium acnes Influenza C virus Severe acute respiratory syndrome-related coronavirus	89 37 24 12 1	50.282 20.904 13.559	TP	TP	TP	TP	26153	58.278	739	Finegoldia magna Pseudomonas fluorescens Cutibacterium acnes Pseudomonas sp. FDAARGOS_380 Anaerococcus murdochii Staphylococcus epidermidis Influenza C virus Severe acute respiratory syndrome-related coronavirus	378 166 84 29 15 12 34 2	51.15 22.463 11.367 3.924 2.03 1.624	TP	TP	TP	TP	5499	Finegoldia magna Pseudomonas fluorescens Cutibacterium acnes Pseudomonas sp. FDAARGOS_380 Staphylococcus epidermidis Anaerococcus murdochii Peptoniphilus harei Peptoniphilus asaccharolyticus Influenza C virus Severe acute respiratory syndrome-related coronavirus	2634 1384 675 222 104 88 83 63 308 3	47.9 25.168 12.275 4.037 1.891 1.6 1.509 1.146	TP	TP	TP	TP
