# Supplementary material for: Unified metagenomic method for rapid detection of microorganisms in clinical samples
Source: Commun Med (Lond). 2024 Jul 7;4:135. doi: 10.1038/s43856-024-00554-3 (PMC11228040; doi:10.1038/s43856-024-00554-3)
Supplement: Supplementary file 12 — Supplementary Data 11 [file 43856_2024_554_MOESM12_ESM.xlsx]

## Sheet: Sheet1
Sample number	Sample type	Clinical laboratory results	Total microbial classified 0.5 hrs	Organisms detected at 0.5 hrs	Counts 0.5 hrs	Percentage 0.5 hrs	0.5% abundance	1% abundance	2% abundance	5% abundance	10% abundance	Total classified bacteial reads 2 hrs	Organisms detected at 2 hrs	Counts 2 hrs	Percentage 2 hrs	0.5% abundance	1% abundance	2% abundance	5% abundance	10% abundance	Total classified bacterial reads 24 hrs	Organisms detected at 24 hrs	Counts 24 hrs	Percentage 24 hrs	0.5% abundance	1% abundance	2% abundance	5% abundance	10% abundance
51	PF	Routine culture negative Pneumococo Ag positive	21	Streptococus pneumoniae	3	33.333	FN	FN	FN	FN	FN	49	Streptococcus pneumoniae	13	26.531	TP	TP	TP	TP	TP	335	Streptococcus pneumoniae	106	34.884	TP	TP	TP	TP	TP
52	BAL	Negative	3	Negative			TN	TN	TN	TN	TN	15	Negative			TN	TN	TN	TN	TN	129				TN	TN	TN	TN	TN
53	PF	Negative	278	Negative			TN	TN	TN	TN	TN	1133	Negative			TN	TN	TN	TN	TN	8301	Negative			TN	TN	TN	TN	TN
54	PF	Negative	30	Negative			TN	TN	TN	TN	TN	122	Negative			TN	TN	TN	TN	TN	867	Negative			TN	TN	TN	TN	TN
55	PF	Negative	30	Negative			TN	TN	TN	TN	TN	119	Negative			TN	TN	TN	TN	TN	853	Negative			TN	TN	TN	TN	TN
56	PF	S. pyogenes (M)	7434	Streptococcus pyogenes Streptococcus dysgalactiae	6977 336	93.853 4.52	TP	TP	TP	TP	TP	32654	Streptococcus pyogenes	30586	93.667	TP	TP	TP	TP	TP	312134	Streptococcus pyogenes	291547	49.727	TP	TP	TP	TP	TP
57	PF	S. epidermidis (S)	183	Staphylococcus epidermidis Prevotella micans	102 30	55.738 16.393	TP	TP	TP	TP	TP	738	Staphylococcus epidermidis Prevotella micans	380 132	51.491 17.886	TP	TP	TP	TP	TP	6781	Staphylococcus epidermidis Prevotella micans	3372 1262	29.022 24.46	TP	TP	TP	TP	TP
58	PF	Negative	109	Negative			TN	TN	TN	TN	TN	614	Negative	14	2.28	TN	TN	TN	TN	TN	5744	Negative	160	1.726	TN	TN	TN	TN	TN
59	PF	Negative	611	Negative			TN	TN	TN	TN	TN	3310	S. aureus	20	0.604	FP	TN	TN	TN	TN	19058	S. aureus	133	0.837	FP	TN	TN	TN	TN
60	BAL	Negative	7	Negative			TN	TN	TN	TN	TN	32	Negative			TN	TN	TN	TN	TN	239	Negative			TN	TN	TN	TN	TN
61	NDL	Negative	406	Negative			TN	TN	TN	TN	TN	1791	Negative			TN	TN	TN	TN	TN	7979	Negative			TN	TN	TN	TN	TN
11	Sputum	Commensals	6421	Rothia mucilaginosa Streptococcus mitis Streptococcus pneumoniae Streptococcus oralis Severe acute respiratory syndrome-related coronavirus	5628 182 146 114 90	87.65 2.834 2.274 1.775	TP	TP	TP	TP	TP	34038	Rothia mucilaginosa Streptococcus mitis Streptococcus pneumoniae Streptococcus oralis Severe acute respiratory syndrome-related coronavirus Prevotella histicola	29765 1014 835 549 413 395	87.446 2.979 2.453 1.613 1.213 1.16	TP	TP	TP	TP	TP	223036	Rothia mucilaginosa Streptococcus mitis Streptococcus pneumoniae Streptococcus oralis Prevotella histicola Severe acute respiratory syndrome-related coronavirus	196693 6216 5138 3450 2555 2419	58.333 29.688 3.646 3.125 1.042	TP	TP	TP	TP	TP
62	BAL	Legionella Ag positive	4	Legionella pneumophila	1	25.0	TP	TP	TP	TP	TP	29	Legionella pneumophila	12	41.379	TP	TP	TP	TP	TP	192	Legionella pneumophila	112	57.958	TP	TP	TP	TP	TP
63	PF	Negative	64	Prevotella micans	37	57.812	TN	TN	TN	TN	TN	269	Sphingobacterium multivorum	66	24.535	TN	TN	TN	TN	TN	2645	Prevotella micans Sphingobacterium multivorum Prevotella pleuritidis	1533 153 38	56.25 12.5 6.25	TN	TN	TN	TN	TN
64	BAL	Negative	0	0	0	0	TN	TN	TN	TN	TN	1	Negative			TN	TN	TN	TN	TN	16	Negative			TN	TN	TN	TN	TN
65	BAL	P. aeruginosa (M)	76	Pseudomonas aeruginosa	47	61.842	TP	TP	TP	TP	TP	369	Pseudomonas aeruginosa	280	75.881	TP	TP	TP	TP	TP	2973	Pseudomonas aeruginosa	2256	95.422	TP	TP	TP	TP	TP
66	BAL	P. aeruginosa (M)	248	Pseudomonas aeruginosa	232	93.548	TP	TP	TP	TP	TP	1279	Pseudomonas aeruginosa	1213	94.84	TP	TP	TP	TP	TP	8999	Pseudomonas aeruginosa	8587	66.459	TP	TP	TP	TP	TP
67	BAL	K. pneumoniae (H) URTF (S)	461	Klebsiella pneumoniae Haemophilus influenzae Citrobacter koseri	290 71 11	62.907 15.401 2.386	TP	TP	TP	TP	TP	1910	Klebsiella pneumoniae Haemophilus influenzae Citrobacter koseri	1216 286 62	63.665 14.974 3.246	TP	TP	TP	TP	TP	15915	Klebsiella pneumoniae Haemophilus influenzae	10577 2338	90.23 2.516	TP	TP	TP	TP	TP
20	BAL	Negative Pneumococo Ag positive	263	Streptococcus pneumoniae Human respirovirus 3	241 5	91.635	TP	TP	TP	TP	TP	1075	Streptococcus pneumoniae Prevotella micans Human respirovirus 3	985 23 30	91.628 2.14	TP	TP	TP	TP	TP	9898	Streptococcus pneumoniae Prevotella micans Human respirovirus 3	8931 249 318	62.384 19.868	TP	TP	TP	TP	TP
68	BAL	Negative	16	Negative			TN	TN	TN	TN	TN	80	Negative			TN	TN	TN	TN	TN		Negative			TN	TN	TN	TN	TN
69	PF	P. multocida (L)	742	Pasteurella multocida Bacteroides heparinolyticus Prevotella micans	599 72 10	80.728 9.704 1.348	TP	TP	TP	TP	TP	3146	Pasteurella multocida Bacteroides heparinolyticus Prevotella micans	2594 261 42	82.454 8.296 1.335	TP	TP	TP	TP	TP	22082	Pasteurella multocida Bacteroides heparinolyticus Prevotella micans Prevotella dentalis Prevotella amnii	18287 1626 412 117 115	46.98 13.754 6.528 1.051 1.018	TP	TP	TP	TP	TP
70	Sputum	B. cenocepacia (H)	12060	Burkholderia cenocepacia	10548	87.463	TP	TP	TP	TP	TP	47262	Burkholderia cenocepacia	41107	86.977	TP	TP	TP	TP	TP	368872	Burkholderia cenocepacia	314869	52.131	TP	TP	TP	TP	TP
71	PF	Negative	7				TN	TN	TN	TN	TN	28				TN	TN	TN	TN	TN	305	Mycobacterium angelicum Prevotella micans	159 48	84.093 2.351	TN	TN	TN	TN	TN
72	PF	S. marcescens (L)	15994	Serratia marcescens Enterobacter hormaechei (E. cloacae complex) Moraxella catarrhalis Neisseria mucosa	13736 337 249 204	85.882 2.107 1.557 1.275	TP	TP	TP	TP	TP	70341	Serratia marcescens Enterobacter hormaechei (E. cloacae complex) Moraxella catarrhalis Neisseria mucosa	59943 1467 1233 954	85.218 2.086 1.753 1.356	TP	TP	TP	TP	TP	677292	Serratia marcescens Enterobacter hormaechei (E. cloacae complex) Moraxella catarrhalis Neisseria mucosa	569552 13689 13303 9940	47.199 3.868 3.759 3.12	TP	TP	TP	TP	TP
73	BAL	E. feacalis (H) C. albicans (S) E. coli (S)	1812	Stenotrophomonas maltophilia Enterococcus faecalis Aspergillus fumigatus Pneumocystis jirovecii Candida albicans	68 29 4 1 1	3.753 1.6	FN	FN	FN	FN	FN	9319	Stenotrophomonas maltophilia Staphylococcus epidermidis Enterococcus faecalis Aspergillus fumigatus Candida albicans Pneumocystis jirovecii Aspergillus clavatus	350 343 119 18 4 1 1	3.756 3.681 1.277 0.193 0.043 0.011 0.011	FN	FN	FN	FN	FN	104048	Staphylococcus epidermidis Stenotrophomonas maltophilia Enterococcus faecalis Aspergillus fumigatus Aspergillus clavatus Candida albicans Pneumocystis jirovecii Aspergillus terreus	3911 3246 1416 196 20 17 15 1	5.751 2.795 2.619 2.078 1.844 1.229 1.112 1.083	FN	FN	FN	FN	FN	Pneumocystis Ct value in clinical sample: 30 Aspergillus fumigatus: 28
74	PF	Negative	225	Negative			TN	TN	TN	TN	TN	932	Negative			TN	TN	TN	TN	TN	6834	Negative			TN	TN	TN	TN	TN
75	ETT	Oral flora	11	Oral flora			TP	TP	TP	TP	TP	43	Oral flora			TP	TP	TP	TP	TP	240	Oral flora			TP	TP	FN	FN	FN
76	BAL	S. maltophilia (S)	423	S. maltophilia	4	0.946	FN	FN	FN	FN	FN	2315	Stenotrophomonas maltophilia	30	1.296	TP	TP	FN	FN	FN	26159	Stenotrophomonas maltophilia	377	4.758	TP	TP	TP	TP	TP
77	BAL	K. aerogenes (H)	414	Klebsiella aerogenes Corynebacterium tuberculostearicum Parvimonas micra Streptococcus anginosus	170 22 20 11	41.063 5.314 4.831 2.657	TP	TP	TP	TP	TP	2852	Klebsiella aerogenes Parvimonas micra Streptococcus anginosus Prevotella melaninogenica	1203 145 107 56	42.181 5.084 3.751 1.964	TP	TP	TP	TP	TP	41994	Klebsiella aerogenes	17392	95.398	TP	TP	TP	TP	TP
78	BAL	S. aureus (H) C. albicans (S)	9089	Serratia liquefaciens Staphylococcus aureus	8691 229	95.621 2.52	TP	TP	TP	FN	FN	39334	Serratia liquefaciens Staphylococcus aureus	37579 997	95.538 2.535	TP	TP	TP	FN	FN	255972	Serratia liquefaciens Staphylococcus aureus Candida albicans	244191 6771 4	80.198 14.111	TP	TP	TP	TP	TP
79	Sputum	B. cenocepacia (L)	1919	Burkholderia cepacia	13	0.677	TP	FN	FN	FN	FN	7902	Burkholderia cepacia	53	0.671	TP	FN	FN	FN	FN	51696	Burkholderia cepacia	331	3.427	TP	TP	TP	TP	TP
80	Sputum	P. aeruginosa (L)	1702	Pseudomonas aeruginosa Achromobacter xylosoxidans Stenotrophomonas maltophilia Pseudomonas sp. FDAARGOS_761 Haemophilus parainfluenzae Neisseria mucosa	1199 224 73 65 47 30	70.447 13.161 4.289 3.819 2.761 1.763	TP	TP	TP	TP	TP	6533	Pseudomonas aeruginosa Achromobacter xylosoxidans Stenotrophomonas maltophilia Pseudomonas sp. FDAARGOS_761 Haemophilus parainfluenzae Neisseria mucosa	4610 850 278 217 215 120	70.565 13.011 4.255 3.322 3.291 1.837	TP	TP	TP	TP	TP	46828	Pseudomonas aeruginosa Achromobacter xylosoxidans Stenotrophomonas maltophilia Haemophilus parainfluenzae Pseudomonas sp. FDAARGOS_761 Neisseria mucosa	32373 6210 2044 1631 1605 911	86.693 3.569 1.366 1.366 1.19 1.146	TP	TP	TP	TP	TP
81	NDL	Negative	0	0	0	0	TN	TN	TN	TN	TN	2	Negative			TN	TN	TN	TN	TN	5	Negative			TN	TN	TN	TN	TN
82	NDL	Negative	164	Negative			TN	TN	TN	TN	TN	865	Negative			TN	TN	TN	TN	TN	9078	Negative			TN	TN	TN	TN	TN
83	BAL	VRE (S) C. albicans (L)	3081	Pseudomonas sp. FDAARGOS_380 Enterococcus faecium (VanA) Candida albicans	664 247 3	21.551 8.017	TP	TP	TP	TP	FN	13511	Pseudomonas sp. FDAARGOS_380 Enterococcus faecium (VanA) Candida albicans	2988 1101 16	22.115 12.457 8.149	TP	TP	TP	TP	FN	134957	Pseudomonas sp. FDAARGOS_380 Enterococcus faecium (VanA) Candida albicans	30743 11047 165	23.429 4.364	TP	TP	TP	TP	TP
84	BAL	Legionella Ag postive	23	Negative			FN	FN	FN	FN	FN	163	Legionella pneumophila	19	11.656	TP	TP	TP	TP	TP	1925	Legionella pneumophila	218	11.3	TP	TP	TP	TP	TP
85	Sputum	K. pneumoniae (H)	4595	Klebsiella pneumoniae	4410	95.974	TP	TP	TP	TP	TP	20318	Klebsiella pneumoniae	19494	95.944	TP	TP	TP	TP	TP	195091	Klebsiella pneumoniae	186128	67.401	TP	TP	TP	TP	TP
34	BAL	P. aeruginosa (L) EV/RV	1821	Pseudomonas aeruginosa Rhinovirus A	1180 2	64.8	TP	TP	TP	TP	TP	8076	Pseudomonas aeruginosa Rhinovirus A Rhinovirus C	5346 5 3	66.196	TP	TP	TP	TP	TP	77161	Pseudomonas aeruginosa Rhinovirus A Rhinovirus C Enterovirus Enterovirus J	52007 56 17 3 2	91.255	TP	TP	TP	TP	TP
86	BAL	P. aeruginosa (L)	44	Pseudomonas aeruginosa	40	90.909	TP	TP	TP	TP	TP	215	Pseudomonas aeruginosa	200	93.023	TP	TP	TP	TP	TP	1681	Pseudomonas aeruginosa	1534	91	TP	TP	TP	TP	TP
36	Sputum	Commensal Influenza A virus	120	Neisseria mucosa Eikenella corrodens Prevotella melaninogenica Influenza A virus	39 33 10 1	32.5 27.5 8.333	TP	TP	TP	TP	TP	592	Eikenella corrodens Neisseria mucosa Veillonella parvula Rothia mucilaginosa Prevotella melaninogenica Prevotella jejuni Neisseria meningitidis Neisseria cinerea Escherichia coli Infleunza A virus	195 164 39 37 31 21 20 13 12 2	32.939 27.703 6.588 6.25 5.236 3.547 3.378 2.196 2.027	TP	TP	TP	TP	TP	6484	Eikenella corrodens Neisseria mucosa Rothia mucilaginosa Veillonella parvula Prevotella melaninogenica Prevotella jejuni Neisseria meningitidis Neisseria cinerea Escherichia coli Schaalia odontolytica Influenza virus A	1996 1896 404 401 334 269 159 123 112 97 3	69.766 4.557 3.181 2.909 2.906 2.164 1.987 1.539 1.082 1.045	TP	TP	TP	TP	TP
37	Sputum	C. freundii (M)	1754	Citrobacter freundii Prevotella nanceiensis Neisseria mucosa Klebsiella aerogenes Veillonella parvula Enterovirus A Rhinovirus B Rhinovirus C	1235 73 51 24 21 2 2 1	70.41 4.162 2.908 1.368 1.197	TP	TP	TP	TP	TP	8072	Citrobacter freundii Prevotella nanceiensis Neisseria mucosa Veillonella parvula Klebsiella aerogenes Rhinovirus B Enterovirus A Rhinovirus C	5660 367 263 133 99 15 2 1	70.119 4.547 3.258 1.648 1.226	TP	TP	TP	TP	TP	82592	Citrobacter freundii Prevotella nanceiensis Neisseria mucosa	57621 3764 2627	78.823 6.134 5.739	TP	TP	TP	TP	FN
87	BAL	P. aeruginosa (H) A. baumanii (H)	11056	Pseudomonas aeruginosa Acinetobacter baumannii Stenotrophomonas maltophilia	8841 541 330	79.966 4.893 2.985	TP	TP	TP	FN	FN	49146	Pseudomonas aeruginosa Pseudomonas sp. FDAARGOS_761 Acinetobacter baumannii Stenotrophomonas maltophilia	39090 3011 2638 1482	79.539 6.127 5.368 3.016	TP	TP	TP	TP	FN	465843	Pseudomonas aeruginosa Acinetobacter baumannii Stenotrophomonas maltophilia	367192 28575 13780	70.018 8.795 4.115	TP	TP	TP	TP	TP
88	BAL	A. baumanii (H) P. aeruginosa (H) E. meningospetica (L)	2212	Pseudomonas aeruginosa Acinetobacter baumannii Stenotrophomonas maltophilia	96 77 27	4.34 3.481 1.221	FN	FN	FN	FN	FN	11560	Pseudomonas aeruginosa Acinetobacter baumannii Stenotrophomonas maltophilia	483 412 123	4.178 3.564 1.064	FN	FN	FN	FN	FN	127307	Pseudomonas aeruginosa Acinetobacter baumannii Stenotrophomonas maltophilia	5239 4577 1069	9.657 8.395 3.397	FN	FN	FN	FN	FN
89	Sputum	P. aeruginosa (H)	5020	Pseudomonas aeruginosa Neisseria mucosa Serratia marcescens Stenotrophomonas maltophilia Alcaligenes faecalis Aggregatibacter aphrophilus	2168 693 658 554 151 118	43.187 13.805 13.108 11.036 3.008 2.351	TP	TP	TP	TP	TP	20323	Pseudomonas aeruginosa Neisseria mucosa Serratia marcescens Stenotrophomonas maltophilia Alcaligenes faecalis Aggregatibacter aphrophilus	8665 3026 2676 2153 657 465	42.636 14.89 13.167 10.594 3.233 2.288	TP	TP	TP	TP	TP	162080	Pseudomonas aeruginosa Neisseria mucosa Serratia marcescens Stenotrophomonas maltophilia Pseudomonas sp. FDAARGOS_761 Alcaligenes faecalis Aggregatibacter aphrophilus Aggregatibacter segnis Corynebacterium striatum Mycoplasma salivarium	64575 28463 22122 15652 13607 5506 4171 1600 1555 8	86.909 6.037 1.767 1.626 1.066	TP	TP	TP	TP	TP
90	Sputum	K. aerogenes (H)	8354	Escherichia coli Klebsiella aerogenes Prevotella melaninogenica	7239 511 167	86.653 6.117 1.999	TP	TP	TP	TP	FN	35492	Escherichia coli Klebsiella aerogenes Prevotella melaninogenica	30614 2295 608	86.256 6.466 1.713	TP	TP	TP	TP	TP	317755	Escherichia coli Klebsiella aerogenes Prevotella melaninogenica	276158 19182 5614 1	68.938 20.175 4.754	TP	TP	TP	TP	TP
91	Sputum	P. aeruginosa (H)	5203	Pseudomonas aeruginosa Serratia marcescens Klebsiella michiganensis (K. oxytoca complex)	3562 240 129	68.461 4.613 2.479	TP	TP	TP	TP	TP	23980	Pseudomonas aeruginosa Serratia marcescens Klebsiella michiganensis (K. oxytoca complex)	16560 1097 523	69.058 4.575 2.181	TP	TP	TP	TP	TP	270572	Pseudomonas aeruginosa Serratia marcescens Klebsiella michiganensis (K. oxytoca complex) Achromobacter xylosoxidans Enterobacter asburiae (E. cloacae complex) Corynebacterium striatum	186527 12862 6390 1905 1848 1766	81.975 3.387 2.241 1.725 1.259 1.07	TP	TP	TP	TP	TP
92	Sputum	K. aerogenes (H)	1952	Klebsiella aerogenes Streptococcus mitis Citrobacter koseri Haemophilus parainfluenzae	1630 57 41 31	83.504 2.92 2.1 1.588	TP	TP	TP	TP	TP	7706	Klebsiella aerogenes Streptococcus mitis Haemophilus parainfluenzae Citrobacter koseri	6361 260 160 152	82.546 3.374 2.076 1.972	TP	TP	TP	TP	TP	51318	Klebsiella aerogenes Streptococcus pneumoniae Streptococcus mitis Klebsiella pneumoniae Haemophilus parainfluenzae Citrobacter koseri Streptococcus oralis Neisseria cinerea	42068 1778 1738 1150 1102 885 646 549	68.928 11.936 7.619 3.969 2.765 0.86 0.592	TP	TP	TP	TP	TP
49	BAL	P. aeruginosa (H)		Pseudomonas aeruginosa Severe acute resporatory syndrome-related coronavirus Mycoplasma salivarium	2704 915 403	66.08 22.36 9.85	TP	TP	TP	TP	TP	TP	Pseudomonas aeruginosa Severe acute resporatory syndrome-related coronavirus Mycoplasma salivarium	12016 3935 1748	66.67 21.83 9.70	TP	TP	TP	TP	TP		Pseudomonas aeruginosa Severe acute resporatory syndrome-related coronavirus Mycoplasma salivarium	115331 35545 18596		TP	TP	TP	TP	TP
								Roc curve 24h		Abundance
								TPR	FPR	%
								0	#DIV/0!	0.5	#DIV/0!
								0	#DIV/0!	1	#DIV/0!
								0	#DIV/0!	2	#DIV/0!
								0	#DIV/0!	5	#DIV/0!
								0	#DIV/0!	10	#DIV/0!
