# Supplementary material for: Unified metagenomic method for rapid detection of microorganisms in clinical samples
Source: Commun Med (Lond). 2024 Jul 7;4:135. doi: 10.1038/s43856-024-00554-3 (PMC11228040; doi:10.1038/s43856-024-00554-3)
Supplement: Supplementary file 13 — Supplementary Data 12 [file 43856_2024_554_MOESM13_ESM.xlsx]

## Sheet: Sheet1
Sample number	Culture results	Total classified bacterial reads at 0.5 hrs	Reportable organisms at 0.5 hrs	Counts 0.5 hrs	Reportable organisms 2 hrs	Counts 2 hrs	Total classified 24 hrs	Reportable organisms at 24 hrs	Counts 24 hrs
93	C. parasilopsis (L)	283	Candida parapsilosis	2	Candida parapsilosis	6	27024	Candida parapsilosis	64
73	E. feacalis (H) C. albicans (S) E. coli (S)	1812	Stenotrophomonas maltophilia Enterococcus faecalis Aspergillus fumigatus Pneumocystis jirovecii Candida albicans	68 29 4 1 1	Stenotrophomonas maltophilia Staphylococcus epidermidis Enterococcus faecalis Aspergillus fumigatus Candida albicans Pneumocystis jirovecii Aspergillus clavatus	350 343 119 18 4 1 1		Staphylococcus epidermidis Stenotrophomonas maltophilia Enterococcus faecalis Aspergillus fumigatus Aspergillus clavatus Candida albicans Pneumocystis jirovecii Aspergillus terreus	3911 3246 1416 196 20 17 15 1
78	S. areus (H) C. albicans (S)	9089	Serratia liquefaciens Staphylococcus aureus	8691 229	Serratia liquefaciens Staphylococcus aureus	37579 997	255972	Serratia liquefaciens Staphylococcus aureus Candida albicans	244191 6771 4
83	VRE (S) C. albicans (L)	3081	Pseudomonas sp. FDAARGOS_380 Enterococcus faecium Candida albicans	664 247 3	Pseudomonas sp. FDAARGOS_380 Enterococcus faecium (VanA) Candida albicans	2988 1101 16	134957	Pseudomonas sp. FDAARGOS_380 Enterococcus faecium (VanA) Candida albicans	30743 11047 165
94	C. parasilopsis (S)	854	Clavispora lusitaniae Candida parapsilosis	32 7	Clavispora lusitaniae Candida parapsilosis	164 29	37317	Clavispora lusitaniae Candida parapsilosis	1481 221
