# Supplementary material for: Unified metagenomic method for rapid detection of microorganisms in clinical samples
Source: Commun Med (Lond). 2024 Jul 7;4:135. doi: 10.1038/s43856-024-00554-3 (PMC11228040; doi:10.1038/s43856-024-00554-3)
Supplement: Supplementary file 14 — Supplementary Data 13 [file 43856_2024_554_MOESM14_ESM.xlsx]

## Sheet: Sheet1
Sample number	Sample type	Ward	Clinical details	Culture results	Virus results	0.5h	reads	%	2h	reads	%	24h	reads	%
P_1	BAL	PICU	Bronchiolitis req MV, high crp at local	Negative	RSV	RSV	1		RSV	4		S. pneumoniae C. acnes RSV	24 13 188	54.54 29.54
P_2	BAL	PICU	Admission	Negative	RSV	Negative			RSV	8	N/A	RSV	39	N/A
P_3	BAL	PICU	PICU admission. LRTI. Influenaza positive	Negative	FluA	FluA	45	N/A	H. influenzae FluA	13 187	48.15 N/A	H. influenzae P. micans H. aegyptius FluA	66 49 29 1166	43.42 32.24 29.08 N/A
P_4	BAL	PICU	Bronchiolitis	Negative	RSVA	Negative		100	RSV	1	N/A	P. micans M. catarrhalis RSV	45 22 10	62.50 30.56 N/A
P_5	PF	ECH Savannah Surgery	Empyema,admission	Negative/16S S. pyogenes detected					S. pyogenes	14	35.90	P. micans S. pyogenes P. fluorescens C. acnes Pseudomonas sp. P. pleuritidis M. osloensis P. aeruginosa	??	38.23 25.96 17.91 9.86 2.62 1.41 1.41 1.01
P_6	BAL	PICU	?group A strep sepsis	Negative	Metapneumovirus	Metapneumovirus	1	N/A	Metapneumovirus	12	N/A	Metapneumovirus	89	N/A
P_7	BAL	ICU1	?PJP, immunue suppressed, Type 2 resp failure	Negative	Pneumocystis	P. micans	11	91.67	P. micas S. pneumoniae	43 11	65.15 16.67	P. micas S. penumoniae P. jirovencii	430 108 1	68.36 17.17 N/A
P_8	BAL	EW6	? CAP, ? aspiration pnuemonia	Negative	COVID Negative	Negative			Negative			Negative
P_9	PF	PICU	Large empyema	S. pyogenes (L)	Metapneumovirus A	S. pyogenes	15992	99.76	S. pyopgenes	64277	99.78	S. pyogenes	542802	99.78
P_10	BAL	ICU1	SRF, pneumonia	E. cloacae (H) S. aureus (H)	FluA	E. cloacae S. aureus	2509 2412	40.95 39.37	E. cloacae S. aureus	11071 10487		E. cloacae S. aureus FluA	114314 106925 1	41.18 38.51 N/A
P_11	BAL	ICU	Severe respiratory failure	C. albicans (H)	EV/RV	C. albicans	36	100	C.albicans Rhinovirus C	132 1	98.51 N/A	C. albicans Rhinovirus A/C	1384 4	97.19 N/A
P_12	PF	ECH Savannah Surgery	Empyema	Negative (16S S. pyogenes)	Negative	P. micas S. pyogenes	25 14	60.98 34.15	P. micans S. pyogenes	119 59	63.98 31.72	P. micans S.pyogenes	1545 303	80.43 15.77
P_13	BAL	PICU	Group a strep bacteraemia, right sided empyem	E. cloacae (H)	Negative	K. michiganenssis (oxytoca group) E. cloacae	174 18	67.7 7	K. michiganenssis (oxytoca group) E. cloacae	714 66	70.62 6.53	K. michiganenssis (oxytoca group) E. cloacae	4984 406	74.3 6.05
P_14	BAL	EW6	ECMO SRF	Negative (E. cloacae found with bacterial metag)		A. johnsonii	10	37.04	E. cloacae	30	25.64	E. cloacae A. johnsonii	288 249	28.1 24.29
P_15	BAL	EW6	SRF ECMO	Negative	Negative	Negative			Negative			Negative
P_16	PF	ICU1	T1RF; Flu	A. xylosoxidans (L)	Negative	P. aeruginosa	136	99.27	P. aeruginosa P. micans A. xylosoxidans	533 9 6	96.56 1.63 1.09	P. aeruginosa P. micans A. xylosoxidans	4077 64 45	96.75 1.52 1.07
P_17	Sputum (purulent)	ICU2	SOB, CHEST PAIN, ? CAP	S. pyogenes (L)	Negative	S. pyogenes	15	46.88	S. pyogenes Metapneumovirus	60 2	47.62 N/A	S. pyogenes Metapneumovirus	620 5	51.84 N/A
P_18	Sputum	William Gull Ward	CAP ?cause	Commensals	Negative	Commensals including S. pneumoniae			Commensals including S. pneumoniae			Commensals including S. pneumoniae
P_19	BAL	PICU	bronchiolitis	Negative	RSVA	Negative			RSV	1		RSV	3
P_20	ETT	ETT	GSTT Neonatal ICU	C. koseri (H) P. aeruginosa (H)	Negative	P. mirabilis P. aeruginosa	8854 1875	79.44 16.82	P. mirabilis P. aeruginosa	39482 7878	80.28 16.02	P. mirabilis P. aeruginosa	380742 67112	82.01 14.46
P_21	BAL	BAL/SN	PICU	Negative	Pneumocystis	Bocaparvovirus P.jirovencii	2339 1	N/A	Bocaparvovirus P.jirovencii	10809 1	N/A N/A	Bocaparvovirus P. jirovencii CMV	110132 6	N/A N/A
P_22	BAL	BAL/SN	GSTT AE Paediatrics STH	P. aeruginosa (M) Mixed coliforms (M)	RSV	H. influenzae	3912	71.86	H. influenzae	17118	72.09	H. influenzae RSV	150472 1	71.87 N/A
P_23	Sputum	ICU2	Admission for CAP	Commensals	Negative	S. pneumoniae	1144	97.61	S. pneumoniae	4929	97.72	S. pneumoniae	97.85
P_24	PF	PICU	group A strep, on blood culture.	Negative (previous S. pyogenes)	Negative	S. pyogenes	50	81.97	S. pyogenes	165	85.05	S. pyogenes	1001	84.12
P_25	BAL	PICU	2day h/o fever/cough	S. pyogenes URFT (L)	Negative	S. pyogenes	187	0.68	S. pyogenes	788	0.684	S. pyogenes	6485	67.7
P_26	BAL	ICU2	LRTI; Septic Shock	Negative	Negative	Negative			Negative			Negative
P_27	NBL	ICU1	New ICU admission	Negative	FluA	Oral flora including H. influenzae	101	67.78	Oral flora including H. influenzae S.pneumoniae	405 11	68.64 1.86	Oral flora including H. influenzae S.pneumoniae	2195 56	59.60 1.52
P_28	PF	PICU	Right side penumonia with effusion	Negative	Negative	Negative			Negative			Negative
P_29	BAL	PICU	bronchiolitis	Negative	Negative	Negative			Negative			Negative
P_30	BAL	PICU	neonatal collapse	Negative	Negative	Oral flora			Oral flora			Oral flora
P_31	BAL	PICU	neonatal colla ?cause	Negative	Negative	Report no generated			Negative			Negative
P_32	NBL	EW6	Influenza and strep A	Negative (16S S. pyogenes)	Negative	S. pyogenes	153	48.73	S. pyogenes	644	45.51	S. pyogenes	4408	44.58
P_33	Sputum	ICU2	CHF/COPD exacerbation/ ? CAP	Commensals	Not tested	Oral flora including S. pneumoniae	356	26.06	Oral flora including S. pneumoniae	1395	26.17	Report no generated
