# Supplementary material for: Unified metagenomic method for rapid detection of microorganisms in clinical samples
Source: Commun Med (Lond). 2024 Jul 7;4:135. doi: 10.1038/s43856-024-00554-3 (PMC11228040; doi:10.1038/s43856-024-00554-3)
Supplement: Supplementary file 15 — Supplementary Data 14 [file 43856_2024_554_MOESM15_ESM.xlsx]

## Sheet: Sheet1
Organism	Gene target	Probes	Forward primer (3'-5')	Forward primer (3'-5')	Reference
Human	RNA polymerase A	6FAM]TACCACGTCAT CTCCTTTGATGGCTCC TAT[BHQ1]	TGAAGCCGTGCGGAA GG	ACAAGAGAGCCAAGTGTCG	11,12,13
16S	16S rRNA gene V3-V4 fragment	Sybr Green	TCGTCGGCAGCGTCA GATGTGTATAAGAGAC AGCCTACGGGNGGCW GCAG	GTCTCGTGGGCTCGGAGATGTGTA TAAGAGACAGGACTACHVGGGTAT CTAATCC	14
S. aureus	Eap	[6FAM]ATCGCAACGAC TGGCGCTA[BHQ1]	ACTGTAACTTTGGCAC TGG	GCAGATACCTCATTACCTGC	11,12,13
K. pneumoniae	mdh	[6FAM]CCCGGCATGGA TCGTTCCGA[BHQ1]	CGGGCGTAGCGCGTA A	GATACCCGCATTCACATTAAACAG	11,12,13
S. pneumoniae	Ply	[6FAM]CTCAAGTTGGA AACCACGAGTAAGAGT GATGAA[BHQ1]	GCTTATGGGCGCCAA GTCTA	CAAAGCTTCAAAAGCAGCCTCTA	11,12,13
H. influenzae	omp P6	[6FAM]CGATGCTGCAG GCAATGGTGCT[BHQ1]	AGCGGCTTGTAGTTCC TCTAACA	CAACAGAGTATCCGCCAAAAGTT	11,12,13
C. albicans	5.8S rRNA	[6FAM]TGGGTTTGCTTGAAAGACGGTAG[BHQ1]	GGTTTGGTGTTGAGCAATACGA	AAGCGATCCCGCCTTACC	11,12,13
A. fumigatus	ITS1 gene	ACGCTGTTCTGAAAGTATGCAGTCTG	GCCGAAGACCCCAACATG	CGGAACCAAGAGATCCGTTGT	Genome medicine
