# Supplementary material for: Unified metagenomic method for rapid detection of microorganisms in clinical samples
Source: Commun Med (Lond). 2024 Jul 7;4:135. doi: 10.1038/s43856-024-00554-3 (PMC11228040; doi:10.1038/s43856-024-00554-3)
Supplement: Supplementary file 16 — Supplementary Data 15 [file 43856_2024_554_MOESM16_ESM.xlsx]

## Sheet: Sheet1
Control numbeer	Samples numbers	Reportable organisms at 0.5h	Counts 0.5 hrs	Reportable organisms at 2h	Counts 2 hrs	Reportable organisms at 24h	Counts 24 hrs
NC_1	51, 52,53, 54, 55	Escherichia coli	57	Escherichia coli	413	Escherichia coli Stenotrophomonas maltophilia	4284 315
NC_2	56, 57	Escherichia coli Stenotrophomonas maltophilia	31 11	Escherichia coli Stenotrophomonas maltophilia	161 61	Escherichia coli Stenotrophomonas maltophilia	1710 605
NC_3	1, 2, 3, 4, 5	Escherichia coli	54	Escherichia coli	214	Escherichia coli	2494
NC_4	6, 7, 8, 9, 10	Escherichia coli	77	Escherichia coli	320	Escherichia coli	870
NC_5	11, 62, 63, 64, 65, 66	Escherichia coli	2	Escherichia coli	14	Escherichia coli	131
NC_6	12, 13, 14, 67	Streptococcus gordonii	174	Streptococcus gordonii	705	Streptococcus gordonii	5916
NC_7	71, 72, 74, 75, 76, 77, 78	Negative		Negative		Negative
NC_8	69, 21, 70, 71, 22, 72, 23	Negative		Staphylococcus epidermidis	11	Staphylococcus epidermidis Streptococcus pneumoniae	125 112
NC_9	73, 74, 75, 76, 77, 78, 79, 80, 81, 82	Negative		Negative		Escherichia coli	83
NC_13	24, 25, 26, 27, 28, 29, 30, 31, 32, 33, 83	Staphylococcus epidermidis	43	Staphylococcus epidermidis Streptococcus pneumoniae	320 28	Staphylococcus epidermidis Streptococcus pneumoniae	6516 442
NC_10	84, 85, 34	Negative		Negative		Negative
NC_11	86, 36, 37, 87, 88	Negative		Negative		Negative
NC_12	90, 91, 92, 38, 39, 40, 41, 42, 43	Negative		Negative		Escherichia coli Streptococcus pneumoniae	39 9
PNC_1	P1, P2, P3	Negative		Negative		Escherichia coli	43
PNC_2	P4, P5, P7, P8, P9, P10, P11	Negative		Negative		Negative
PNC_3	P12, P13, P14, P15, P16, P17, P19	Negative		Negative		Negative
PNC_4	P18, P20, P22, P21, P22, P23	Negative		Negative		Staphylococcus epidermidis	12
PNC_5	P24, P25	Negative		Negative		Negative
PNC_6	P26, P27, P28, P29, P30, P31, P32, P33	Negative		Streptococcus sanguinis	15	Streptococcus sanguinis	133
